# Supplementary material for: Molecular detection of blaVIM and blaNDM in multidrug-resistant Pseudomonas aeruginosa from cancer and burn patients in Erbil, Iraq
Source: Front Microbiol. 2025 Sep 15;16:1672531. doi: 10.3389/fmicb.2025.1672531 (PMC12477123; doi:10.3389/fmicb.2025.1672531)
Supplement: Supplementary file 1 [file Data_Sheet_1.zip]

Archive with 38 entries (36 files):
- latest_supplementary_material file/Supplementary_Figures With Legends.pdf
- latest_supplementary_material file/Supplementary_Figures_TIFF/
- latest_supplementary_material file/Supplementary_Figures_TIFF/Supplementary_Figure_S1.tiff
- latest_supplementary_material file/Supplementary_Figures_TIFF/Supplementary_Figure_S10.tiff
- latest_supplementary_material file/Supplementary_Figures_TIFF/Supplementary_Figure_S11.tiff
- latest_supplementary_material file/Supplementary_Figures_TIFF/Supplementary_Figure_S12.tiff
- latest_supplementary_material file/Supplementary_Figures_TIFF/Supplementary_Figure_S13.tiff
- latest_supplementary_material file/Supplementary_Figures_TIFF/Supplementary_Figure_S14.tiff
- latest_supplementary_material file/Supplementary_Figures_TIFF/Supplementary_Figure_S15.tiff
- latest_supplementary_material file/Supplementary_Figures_TIFF/Supplementary_Figure_S16.tiff
- latest_supplementary_material file/Supplementary_Figures_TIFF/Supplementary_Figure_S17.tiff
- latest_supplementary_material file/Supplementary_Figures_TIFF/Supplementary_Figure_S18.tiff
- latest_supplementary_material file/Supplementary_Figures_TIFF/Supplementary_Figure_S19.tiff
- latest_supplementary_material file/Supplementary_Figures_TIFF/Supplementary_Figure_S2.tiff
- latest_supplementary_material file/Supplementary_Figures_TIFF/Supplementary_Figure_S20.tiff
- latest_supplementary_material file/Supplementary_Figures_TIFF/Supplementary_Figure_S21.tiff
- latest_supplementary_material file/Supplementary_Figures_TIFF/Supplementary_Figure_S22.tiff
- latest_supplementary_material file/Supplementary_Figures_TIFF/Supplementary_Figure_S23.tiff
- latest_supplementary_material file/Supplementary_Figures_TIFF/Supplementary_Figure_S24.tiff
- latest_supplementary_material file/Supplementary_Figures_TIFF/Supplementary_Figure_S25.tiff
- latest_supplementary_material file/Supplementary_Figures_TIFF/Supplementary_Figure_S26.tiff
- latest_supplementary_material file/Supplementary_Figures_TIFF/Supplementary_Figure_S3.tiff
- latest_supplementary_material file/Supplementary_Figures_TIFF/Supplementary_Figure_S4.tiff
- latest_supplementary_material file/Supplementary_Figures_TIFF/Supplementary_Figure_S5.tiff
- latest_supplementary_material file/Supplementary_Figures_TIFF/Supplementary_Figure_S6.tiff
- latest_supplementary_material file/Supplementary_Figures_TIFF/Supplementary_Figure_S7.tiff
- latest_supplementary_material file/Supplementary_Figures_TIFF/Supplementary_Figure_S8.tiff
- latest_supplementary_material file/Supplementary_Figures_TIFF/Supplementary_Figure_S9.tiff
- latest_supplementary_material file/Supplementary_Tables/
- latest_supplementary_material file/Supplementary_Tables/Supplementary_Table_S1.docx
- latest_supplementary_material file/Supplementary_Tables/Supplementary_Table_S2.docx
- latest_supplementary_material file/Supplementary_Tables/Supplementary_Table_S3.docx
- latest_supplementary_material file/Supplementary_Tables/Supplementary_Table_S4.docx
- latest_supplementary_material file/Supplementary_Tables/Supplementary_Table_S5.docx
- latest_supplementary_material file/Supplementary_Tables/Supplementary_Table_S6.xlsx
- latest_supplementary_material file/Supplementary_Tables/Supplementary_Table_S7.docx
- latest_supplementary_material file/Supplementary_Tables/Supplementary_Table_S8.docx
- latest_supplementary_material file/Supplementary_Tables/Supplementary_Table_S9.docx
