# Supplementary material for: Molecular detection of blaVIM and blaNDM in multidrug-resistant Pseudomonas aeruginosa from cancer and burn patients in Erbil, Iraq
Source: Front Microbiol. 2025 Sep 15;16:1672531. doi: 10.3389/fmicb.2025.1672531 (PMC12477123; doi:10.3389/fmicb.2025.1672531)
Supplement: Supplementary file 1 [file Data_Sheet_1.zip › latest_supplementary_material file/Supplementary_Tables/Supplementary_Table_S6.xlsx]

## Sheet: Supplementary Data
Compare cell means regardless of rows and columns
Number of families	1
Number of comparisons per family	528
Alpha	0.05
Tukey's multiple comparisons test	Predicted (LS) mean diff.	95.00% CI of diff.	Below threshold?	Summary	Adjusted P Value
Ceftazidime:Cancer vs. Ceftazidime:Burn	-37.17	-60.37 to -13.98	Yes	***	0.0002
Ceftazidime:Cancer vs. Ceftazidime:Others	12.6	-10.59 to 35.79	No	ns	0.8363
Ceftazidime:Cancer vs. Cefepime:Cancer	3.333	-41.08 to 47.74	No	ns	>0.9999
Ceftazidime:Cancer vs. Cefepime:Burn	-33.84	-83.94 to 16.26	No	ns	0.5075
Ceftazidime:Cancer vs. Cefepime:Others	15.93	-34.17 to 66.04	No	ns	0.9996
Ceftazidime:Cancer vs. Ceftolozane/Tazobactam:Cancer	6.667	-37.74 to 51.08	No	ns	>0.9999
Ceftazidime:Cancer vs. Ceftolozane/Tazobactam:Burn	-30.51	-80.61 to 19.60	No	ns	0.6822
Ceftazidime:Cancer vs. Ceftolozane/Tazobactam:Others	19.27	-30.84 to 69.37	No	ns	0.9944
Ceftazidime:Cancer vs. Ceftazidime/Avibactam:Cancer	8.333	-36.08 to 52.74	No	ns	>0.9999
Ceftazidime:Cancer vs. Ceftazidime/Avibactam:Burn	-28.84	-78.94 to 21.26	No	ns	0.7649
Ceftazidime:Cancer vs. Ceftazidime/Avibactam:Others	20.93	-29.17 to 71.04	No	ns	0.9846
Ceftazidime:Cancer vs. Piperacillin/Tazobactam:Cancer	5	-39.41 to 49.41	No	ns	>0.9999
Ceftazidime:Cancer vs. Piperacillin/Tazobactam:Burn	-32.17	-82.27 to 17.93	No	ns	0.5947
Ceftazidime:Cancer vs. Piperacillin/Tazobactam:Others	17.6	-32.50 to 67.70	No	ns	0.9984
Ceftazidime:Cancer vs. Imipenem:Cancer	13.81	-30.60 to 58.22	No	ns	0.9998
Ceftazidime:Cancer vs. Imipenem:Burn	-23.36	-73.46 to 26.74	No	ns	0.9519
Ceftazidime:Cancer vs. Imipenem:Others	26.41	-23.69 to 76.51	No	ns	0.8674
Ceftazidime:Cancer vs. Meropenem:Cancer	18.81	-25.60 to 63.22	No	ns	0.982
Ceftazidime:Cancer vs. Meropenem:Burn	-18.36	-68.46 to 31.74	No	ns	0.997
Ceftazidime:Cancer vs. Meropenem:Others	31.41	-18.69 to 81.51	No	ns	0.635
Ceftazidime:Cancer vs. Gentamicin:Cancer	17.14	-27.27 to 61.55	No	ns	0.9941
Ceftazidime:Cancer vs. Gentamicin:Burn	-20.03	-70.13 to 30.07	No	ns	0.9908
Ceftazidime:Cancer vs. Gentamicin:Others	29.74	-20.36 to 79.85	No	ns	0.7209
Ceftazidime:Cancer vs. Ciprofloxacin:Cancer	15.48	-28.93 to 59.89	No	ns	0.9985
Ceftazidime:Cancer vs. Ciprofloxacin:Burn	-21.7	-71.80 to 28.41	No	ns	0.9771
Ceftazidime:Cancer vs. Ciprofloxacin:Others	28.08	-22.03 to 78.18	No	ns	0.7999
Ceftazidime:Cancer vs. Amikacin:Cancer	22.86	-21.55 to 67.27	No	ns	0.8888
Ceftazidime:Cancer vs. Amikacin:Burn	-14.31	-64.41 to 35.79	No	ns	>0.9999
Ceftazidime:Cancer vs. Amikacin:Others	35.46	-14.64 to 85.56	No	ns	0.4268
Ceftazidime:Cancer vs. Colistin:Cancer	69.35	24.94 to 113.8	Yes	***	0.0003
Ceftazidime:Cancer vs. Colistin:Burn	32.17	-17.93 to 82.28	No	ns	0.5947
Ceftazidime:Cancer vs. Colistin:Others	81.95	31.84 to 132.0	Yes	***	0.0002
Ceftazidime:Burn vs. Ceftazidime:Others	49.77	26.58 to 72.97	Yes	****	<0.0001
Ceftazidime:Burn vs. Cefepime:Cancer	40.51	-9.596 to 90.61	No	ns	0.2249
Ceftazidime:Burn vs. Cefepime:Burn	3.333	-41.08 to 47.74	No	ns	>0.9999
Ceftazidime:Burn vs. Cefepime:Others	53.11	3.004 to 103.2	Yes	*	0.0299
Ceftazidime:Burn vs. Ceftolozane/Tazobactam:Cancer	43.84	-6.263 to 93.94	No	ns	0.1378
Ceftazidime:Burn vs. Ceftolozane/Tazobactam:Burn	6.667	-37.74 to 51.08	No	ns	>0.9999
Ceftazidime:Burn vs. Ceftolozane/Tazobactam:Others	56.44	6.337 to 106.5	Yes	*	0.0167
Ceftazidime:Burn vs. Ceftazidime/Avibactam:Cancer	45.51	-4.596 to 95.61	No	ns	0.1063
Ceftazidime:Burn vs. Ceftazidime/Avibactam:Burn	8.333	-36.08 to 52.74	No	ns	>0.9999
Ceftazidime:Burn vs. Ceftazidime/Avibactam:Others	58.11	8.004 to 108.2	Yes	*	0.0124
Ceftazidime:Burn vs. Piperacillin/Tazobactam:Cancer	42.17	-7.929 to 92.27	No	ns	0.177
Ceftazidime:Burn vs. Piperacillin/Tazobactam:Burn	5	-39.41 to 49.41	No	ns	>0.9999
Ceftazidime:Burn vs. Piperacillin/Tazobactam:Others	54.77	4.671 to 104.9	Yes	*	0.0223
Ceftazidime:Burn vs. Imipenem:Cancer	50.98	0.8806 to 101.1	Yes	*	0.0431
Ceftazidime:Burn vs. Imipenem:Burn	13.81	-30.60 to 58.22	No	ns	0.9998
Ceftazidime:Burn vs. Imipenem:Others	63.58	13.48 to 113.7	Yes	**	0.0047
Ceftazidime:Burn vs. Meropenem:Cancer	55.98	5.881 to 106.1	Yes	*	0.0181
Ceftazidime:Burn vs. Meropenem:Burn	18.81	-25.60 to 63.22	No	ns	0.982
Ceftazidime:Burn vs. Meropenem:Others	68.58	18.48 to 118.7	Yes	**	0.0019
Ceftazidime:Burn vs. Gentamicin:Cancer	54.32	4.214 to 104.4	Yes	*	0.0242
Ceftazidime:Burn vs. Gentamicin:Burn	17.14	-27.27 to 61.55	No	ns	0.9941
Ceftazidime:Burn vs. Gentamicin:Others	66.92	16.81 to 117.0	Yes	**	0.0026
Ceftazidime:Burn vs. Ciprofloxacin:Cancer	52.65	2.547 to 102.8	Yes	*	0.0323
Ceftazidime:Burn vs. Ciprofloxacin:Burn	15.48	-28.93 to 59.89	No	ns	0.9985
Ceftazidime:Burn vs. Ciprofloxacin:Others	65.25	15.15 to 115.4	Yes	**	0.0035
Ceftazidime:Burn vs. Amikacin:Cancer	60.03	9.931 to 110.1	Yes	**	0.0088
Ceftazidime:Burn vs. Amikacin:Burn	22.86	-21.55 to 67.27	No	ns	0.8888
Ceftazidime:Burn vs. Amikacin:Others	72.63	22.53 to 122.7	Yes	***	0.0009
Ceftazidime:Burn vs. Colistin:Cancer	106.5	56.42 to 156.6	Yes	****	<0.0001
Ceftazidime:Burn vs. Colistin:Burn	69.35	24.94 to 113.8	Yes	***	0.0003
Ceftazidime:Burn vs. Colistin:Others	119.1	69.02 to 169.2	Yes	****	<0.0001
Ceftazidime:Others vs. Cefepime:Cancer	-9.267	-59.37 to 40.84	No	ns	>0.9999
Ceftazidime:Others vs. Cefepime:Burn	-46.44	-96.54 to 3.663	No	ns	0.0916
Ceftazidime:Others vs. Cefepime:Others	3.333	-41.08 to 47.74	No	ns	>0.9999
Ceftazidime:Others vs. Ceftolozane/Tazobactam:Cancer	-5.933	-56.04 to 44.17	No	ns	>0.9999
Ceftazidime:Others vs. Ceftolozane/Tazobactam:Burn	-43.11	-93.21 to 6.996	No	ns	0.154
Ceftazidime:Others vs. Ceftolozane/Tazobactam:Others	6.667	-37.74 to 51.08	No	ns	>0.9999
Ceftazidime:Others vs. Ceftazidime/Avibactam:Cancer	-4.267	-54.37 to 45.84	No	ns	>0.9999
Ceftazidime:Others vs. Ceftazidime/Avibactam:Burn	-41.44	-91.54 to 8.663	No	ns	0.1969
Ceftazidime:Others vs. Ceftazidime/Avibactam:Others	8.333	-36.08 to 52.74	No	ns	>0.9999
Ceftazidime:Others vs. Piperacillin/Tazobactam:Cancer	-7.6	-57.70 to 42.50	No	ns	>0.9999
Ceftazidime:Others vs. Piperacillin/Tazobactam:Burn	-44.77	-94.87 to 5.329	No	ns	0.1193
Ceftazidime:Others vs. Piperacillin/Tazobactam:Others	5	-39.41 to 49.41	No	ns	>0.9999
Ceftazidime:Others vs. Imipenem:Cancer	1.21	-48.89 to 51.31	No	ns	>0.9999
Ceftazidime:Others vs. Imipenem:Burn	-35.96	-86.06 to 14.14	No	ns	0.4031
Ceftazidime:Others vs. Imipenem:Others	13.81	-30.60 to 58.22	No	ns	0.9998
Ceftazidime:Others vs. Meropenem:Cancer	6.21	-43.89 to 56.31	No	ns	>0.9999
Ceftazidime:Others vs. Meropenem:Burn	-30.96	-81.06 to 19.14	No	ns	0.6584
Ceftazidime:Others vs. Meropenem:Others	18.81	-25.60 to 63.22	No	ns	0.982
Ceftazidime:Others vs. Gentamicin:Cancer	4.543	-45.56 to 54.65	No	ns	>0.9999
Ceftazidime:Others vs. Gentamicin:Burn	-32.63	-82.73 to 17.47	No	ns	0.5706
Ceftazidime:Others vs. Gentamicin:Others	17.14	-27.27 to 61.55	No	ns	0.9941
Ceftazidime:Others vs. Ciprofloxacin:Cancer	2.877	-47.23 to 52.98	No	ns	>0.9999
Ceftazidime:Others vs. Ciprofloxacin:Burn	-34.3	-84.40 to 15.81	No	ns	0.4843
Ceftazidime:Others vs. Ciprofloxacin:Others	15.48	-28.93 to 59.89	No	ns	0.9985
Ceftazidime:Others vs. Amikacin:Cancer	10.26	-39.84 to 60.36	No	ns	>0.9999
Ceftazidime:Others vs. Amikacin:Burn	-26.91	-77.01 to 23.19	No	ns	0.8484
Ceftazidime:Others vs. Amikacin:Others	22.86	-21.55 to 67.27	No	ns	0.8888
Ceftazidime:Others vs. Colistin:Cancer	56.75	6.645 to 106.8	Yes	*	0.0158
Ceftazidime:Others vs. Colistin:Burn	19.57	-30.53 to 69.68	No	ns	0.9931
Ceftazidime:Others vs. Colistin:Others	69.35	24.94 to 113.8	Yes	***	0.0003
Cefepime:Cancer vs. Cefepime:Burn	-37.17	-60.37 to -13.98	Yes	***	0.0002
Cefepime:Cancer vs. Cefepime:Others	12.6	-10.59 to 35.79	No	ns	0.8363
Cefepime:Cancer vs. Ceftolozane/Tazobactam:Cancer	3.333	-41.08 to 47.74	No	ns	>0.9999
Cefepime:Cancer vs. Ceftolozane/Tazobactam:Burn	-33.84	-83.94 to 16.26	No	ns	0.5075
Cefepime:Cancer vs. Ceftolozane/Tazobactam:Others	15.93	-34.17 to 66.04	No	ns	0.9996
Cefepime:Cancer vs. Ceftazidime/Avibactam:Cancer	5	-39.41 to 49.41	No	ns	>0.9999
Cefepime:Cancer vs. Ceftazidime/Avibactam:Burn	-32.17	-82.27 to 17.93	No	ns	0.5947
Cefepime:Cancer vs. Ceftazidime/Avibactam:Others	17.6	-32.50 to 67.70	No	ns	0.9984
Cefepime:Cancer vs. Piperacillin/Tazobactam:Cancer	1.667	-42.74 to 46.08	No	ns	>0.9999
Cefepime:Cancer vs. Piperacillin/Tazobactam:Burn	-35.51	-85.61 to 14.60	No	ns	0.4246
Cefepime:Cancer vs. Piperacillin/Tazobactam:Others	14.27	-35.84 to 64.37	No	ns	>0.9999
Cefepime:Cancer vs. Imipenem:Cancer	10.48	-33.93 to 54.89	No	ns	>0.9999
Cefepime:Cancer vs. Imipenem:Burn	-26.7	-76.80 to 23.41	No	ns	0.8568
Cefepime:Cancer vs. Imipenem:Others	23.08	-27.03 to 73.18	No	ns	0.9572
Cefepime:Cancer vs. Meropenem:Cancer	15.48	-28.93 to 59.89	No	ns	0.9985
Cefepime:Cancer vs. Meropenem:Burn	-21.7	-71.80 to 28.41	No	ns	0.9771
Cefepime:Cancer vs. Meropenem:Others	28.08	-22.03 to 78.18	No	ns	0.7999
Cefepime:Cancer vs. Gentamicin:Cancer	13.81	-30.60 to 58.22	No	ns	0.9998
Cefepime:Cancer vs. Gentamicin:Burn	-23.36	-73.46 to 26.74	No	ns	0.9519
Cefepime:Cancer vs. Gentamicin:Others	26.41	-23.69 to 76.51	No	ns	0.8674
Cefepime:Cancer vs. Ciprofloxacin:Cancer	12.14	-32.27 to 56.55	No	ns	>0.9999
Cefepime:Cancer vs. Ciprofloxacin:Burn	-25.03	-75.13 to 25.07	No	ns	0.9122
Cefepime:Cancer vs. Ciprofloxacin:Others	24.74	-25.36 to 74.85	No	ns	0.9201
Cefepime:Cancer vs. Amikacin:Cancer	19.53	-24.88 to 63.94	No	ns	0.9731
Cefepime:Cancer vs. Amikacin:Burn	-17.65	-67.75 to 32.46	No	ns	0.9983
Cefepime:Cancer vs. Amikacin:Others	32.13	-17.98 to 82.23	No	ns	0.5972
Cefepime:Cancer vs. Colistin:Cancer	66.01	21.60 to 110.4	Yes	***	0.0007
Cefepime:Cancer vs. Colistin:Burn	28.84	-21.26 to 78.94	No	ns	0.7649
Cefepime:Cancer vs. Colistin:Others	78.61	28.51 to 128.7	Yes	***	0.0003
Cefepime:Burn vs. Cefepime:Others	49.77	26.58 to 72.97	Yes	****	<0.0001
Cefepime:Burn vs. Ceftolozane/Tazobactam:Cancer	40.51	-9.596 to 90.61	No	ns	0.2249
Cefepime:Burn vs. Ceftolozane/Tazobactam:Burn	3.333	-41.08 to 47.74	No	ns	>0.9999
Cefepime:Burn vs. Ceftolozane/Tazobactam:Others	53.11	3.004 to 103.2	Yes	*	0.0299
Cefepime:Burn vs. Ceftazidime/Avibactam:Cancer	42.17	-7.929 to 92.27	No	ns	0.177
Cefepime:Burn vs. Ceftazidime/Avibactam:Burn	5	-39.41 to 49.41	No	ns	>0.9999
Cefepime:Burn vs. Ceftazidime/Avibactam:Others	54.77	4.671 to 104.9	Yes	*	0.0223
Cefepime:Burn vs. Piperacillin/Tazobactam:Cancer	38.84	-11.26 to 88.94	No	ns	0.2821
Cefepime:Burn vs. Piperacillin/Tazobactam:Burn	1.667	-42.74 to 46.08	No	ns	>0.9999
Cefepime:Burn vs. Piperacillin/Tazobactam:Others	51.44	1.337 to 101.5	Yes	*	0.0398
Cefepime:Burn vs. Imipenem:Cancer	47.65	-2.453 to 97.75	No	ns	0.0752
Cefepime:Burn vs. Imipenem:Burn	10.48	-33.93 to 54.89	No	ns	>0.9999
Cefepime:Burn vs. Imipenem:Others	60.25	10.15 to 110.4	Yes	**	0.0085
Cefepime:Burn vs. Meropenem:Cancer	52.65	2.547 to 102.8	Yes	*	0.0323
Cefepime:Burn vs. Meropenem:Burn	15.48	-28.93 to 59.89	No	ns	0.9985
Cefepime:Burn vs. Meropenem:Others	65.25	15.15 to 115.4	Yes	**	0.0035
Cefepime:Burn vs. Gentamicin:Cancer	50.98	0.8806 to 101.1	Yes	*	0.0431
Cefepime:Burn vs. Gentamicin:Burn	13.81	-30.60 to 58.22	No	ns	0.9998
Cefepime:Burn vs. Gentamicin:Others	63.58	13.48 to 113.7	Yes	**	0.0047
Cefepime:Burn vs. Ciprofloxacin:Cancer	49.32	-0.7861 to 99.42	No	ns	0.0571
Cefepime:Burn vs. Ciprofloxacin:Burn	12.14	-32.27 to 56.55	No	ns	>0.9999
Cefepime:Burn vs. Ciprofloxacin:Others	61.92	11.81 to 112.0	Yes	**	0.0063
Cefepime:Burn vs. Amikacin:Cancer	56.7	6.597 to 106.8	Yes	*	0.0159
Cefepime:Burn vs. Amikacin:Burn	19.53	-24.88 to 63.94	No	ns	0.9731
Cefepime:Burn vs. Amikacin:Others	69.3	19.20 to 119.4	Yes	**	0.0017
Cefepime:Burn vs. Colistin:Cancer	103.2	53.08 to 153.3	Yes	****	<0.0001
Cefepime:Burn vs. Colistin:Burn	66.01	21.60 to 110.4	Yes	***	0.0007
Cefepime:Burn vs. Colistin:Others	115.8	65.68 to 165.9	Yes	****	<0.0001
Cefepime:Others vs. Ceftolozane/Tazobactam:Cancer	-9.267	-59.37 to 40.84	No	ns	>0.9999
Cefepime:Others vs. Ceftolozane/Tazobactam:Burn	-46.44	-96.54 to 3.663	No	ns	0.0916
Cefepime:Others vs. Ceftolozane/Tazobactam:Others	3.333	-41.08 to 47.74	No	ns	>0.9999
Cefepime:Others vs. Ceftazidime/Avibactam:Cancer	-7.6	-57.70 to 42.50	No	ns	>0.9999
Cefepime:Others vs. Ceftazidime/Avibactam:Burn	-44.77	-94.87 to 5.329	No	ns	0.1193
Cefepime:Others vs. Ceftazidime/Avibactam:Others	5	-39.41 to 49.41	No	ns	>0.9999
Cefepime:Others vs. Piperacillin/Tazobactam:Cancer	-10.93	-61.04 to 39.17	No	ns	>0.9999
Cefepime:Others vs. Piperacillin/Tazobactam:Burn	-48.11	-98.21 to 1.996	No	ns	0.0698
Cefepime:Others vs. Piperacillin/Tazobactam:Others	1.667	-42.74 to 46.08	No	ns	>0.9999
Cefepime:Others vs. Imipenem:Cancer	-2.123	-52.23 to 47.98	No	ns	>0.9999
Cefepime:Others vs. Imipenem:Burn	-39.3	-89.40 to 10.81	No	ns	0.2655
Cefepime:Others vs. Imipenem:Others	10.48	-33.93 to 54.89	No	ns	>0.9999
Cefepime:Others vs. Meropenem:Cancer	2.877	-47.23 to 52.98	No	ns	>0.9999
Cefepime:Others vs. Meropenem:Burn	-34.3	-84.40 to 15.81	No	ns	0.4843
Cefepime:Others vs. Meropenem:Others	15.48	-28.93 to 59.89	No	ns	0.9985
Cefepime:Others vs. Gentamicin:Cancer	1.21	-48.89 to 51.31	No	ns	>0.9999
Cefepime:Others vs. Gentamicin:Burn	-35.96	-86.06 to 14.14	No	ns	0.4031
Cefepime:Others vs. Gentamicin:Others	13.81	-30.60 to 58.22	No	ns	0.9998
Cefepime:Others vs. Ciprofloxacin:Cancer	-0.4567	-50.56 to 49.65	No	ns	>0.9999
Cefepime:Others vs. Ciprofloxacin:Burn	-37.63	-87.73 to 12.47	No	ns	0.3297
Cefepime:Others vs. Ciprofloxacin:Others	12.14	-32.27 to 56.55	No	ns	>0.9999
Cefepime:Others vs. Amikacin:Cancer	6.927	-43.18 to 57.03	No	ns	>0.9999
Cefepime:Others vs. Amikacin:Burn	-30.25	-80.35 to 19.86	No	ns	0.6955
Cefepime:Others vs. Amikacin:Others	19.53	-24.88 to 63.94	No	ns	0.9731
Cefepime:Others vs. Colistin:Cancer	53.41	3.311 to 103.5	Yes	*	0.0283
Cefepime:Others vs. Colistin:Burn	16.24	-33.86 to 66.34	No	ns	0.9995
Cefepime:Others vs. Colistin:Others	66.01	21.60 to 110.4	Yes	***	0.0007
Ceftolozane/Tazobactam:Cancer vs. Ceftolozane/Tazobactam:Burn	-37.17	-60.37 to -13.98	Yes	***	0.0002
Ceftolozane/Tazobactam:Cancer vs. Ceftolozane/Tazobactam:Others	12.6	-10.59 to 35.79	No	ns	0.8363
Ceftolozane/Tazobactam:Cancer vs. Ceftazidime/Avibactam:Cancer	1.667	-42.74 to 46.08	No	ns	>0.9999
Ceftolozane/Tazobactam:Cancer vs. Ceftazidime/Avibactam:Burn	-35.51	-85.61 to 14.60	No	ns	0.4246
Ceftolozane/Tazobactam:Cancer vs. Ceftazidime/Avibactam:Others	14.27	-35.84 to 64.37	No	ns	>0.9999
Ceftolozane/Tazobactam:Cancer vs. Piperacillin/Tazobactam:Cancer	-1.667	-46.08 to 42.74	No	ns	>0.9999
Ceftolozane/Tazobactam:Cancer vs. Piperacillin/Tazobactam:Burn	-38.84	-88.94 to 11.26	No	ns	0.2821
Ceftolozane/Tazobactam:Cancer vs. Piperacillin/Tazobactam:Others	10.93	-39.17 to 61.04	No	ns	>0.9999
Ceftolozane/Tazobactam:Cancer vs. Imipenem:Cancer	7.143	-37.27 to 51.55	No	ns	>0.9999
Ceftolozane/Tazobactam:Cancer vs. Imipenem:Burn	-30.03	-80.13 to 20.07	No	ns	0.7065
Ceftolozane/Tazobactam:Cancer vs. Imipenem:Others	19.74	-30.36 to 69.85	No	ns	0.9923
Ceftolozane/Tazobactam:Cancer vs. Meropenem:Cancer	12.14	-32.27 to 56.55	No	ns	>0.9999
Ceftolozane/Tazobactam:Cancer vs. Meropenem:Burn	-25.03	-75.13 to 25.07	No	ns	0.9122
Ceftolozane/Tazobactam:Cancer vs. Meropenem:Others	24.74	-25.36 to 74.85	No	ns	0.9201
Ceftolozane/Tazobactam:Cancer vs. Gentamicin:Cancer	10.48	-33.93 to 54.89	No	ns	>0.9999
Ceftolozane/Tazobactam:Cancer vs. Gentamicin:Burn	-26.7	-76.80 to 23.41	No	ns	0.8568
Ceftolozane/Tazobactam:Cancer vs. Gentamicin:Others	23.08	-27.03 to 73.18	No	ns	0.9572
Ceftolozane/Tazobactam:Cancer vs. Ciprofloxacin:Cancer	8.81	-35.60 to 53.22	No	ns	>0.9999
Ceftolozane/Tazobactam:Cancer vs. Ciprofloxacin:Burn	-28.36	-78.46 to 21.74	No	ns	0.787
Ceftolozane/Tazobactam:Cancer vs. Ciprofloxacin:Others	21.41	-28.69 to 71.51	No	ns	0.9802
Ceftolozane/Tazobactam:Cancer vs. Amikacin:Cancer	16.19	-28.22 to 60.60	No	ns	0.9972
Ceftolozane/Tazobactam:Cancer vs. Amikacin:Burn	-20.98	-71.08 to 29.12	No	ns	0.9842
Ceftolozane/Tazobactam:Cancer vs. Amikacin:Others	28.79	-21.31 to 78.90	No	ns	0.7671
Ceftolozane/Tazobactam:Cancer vs. Colistin:Cancer	62.68	18.27 to 107.1	Yes	**	0.0013
Ceftolozane/Tazobactam:Cancer vs. Colistin:Burn	25.51	-24.59 to 75.61	No	ns	0.8979
Ceftolozane/Tazobactam:Cancer vs. Colistin:Others	75.28	25.18 to 125.4	Yes	***	0.0006
Ceftolozane/Tazobactam:Burn vs. Ceftolozane/Tazobactam:Others	49.77	26.58 to 72.97	Yes	****	<0.0001
Ceftolozane/Tazobactam:Burn vs. Ceftazidime/Avibactam:Cancer	38.84	-11.26 to 88.94	No	ns	0.2821
Ceftolozane/Tazobactam:Burn vs. Ceftazidime/Avibactam:Burn	1.667	-42.74 to 46.08	No	ns	>0.9999
Ceftolozane/Tazobactam:Burn vs. Ceftazidime/Avibactam:Others	51.44	1.337 to 101.5	Yes	*	0.0398
Ceftolozane/Tazobactam:Burn vs. Piperacillin/Tazobactam:Cancer	35.51	-14.60 to 85.61	No	ns	0.4246
Ceftolozane/Tazobactam:Burn vs. Piperacillin/Tazobactam:Burn	-1.667	-46.08 to 42.74	No	ns	>0.9999
Ceftolozane/Tazobactam:Burn vs. Piperacillin/Tazobactam:Others	48.11	-1.996 to 98.21	No	ns	0.0698
Ceftolozane/Tazobactam:Burn vs. Imipenem:Cancer	44.32	-5.786 to 94.42	No	ns	0.1281
Ceftolozane/Tazobactam:Burn vs. Imipenem:Burn	7.143	-37.27 to 51.55	No	ns	>0.9999
Ceftolozane/Tazobactam:Burn vs. Imipenem:Others	56.92	6.814 to 107.0	Yes	*	0.0153
Ceftolozane/Tazobactam:Burn vs. Meropenem:Cancer	49.32	-0.7861 to 99.42	No	ns	0.0571
Ceftolozane/Tazobactam:Burn vs. Meropenem:Burn	12.14	-32.27 to 56.55	No	ns	>0.9999
Ceftolozane/Tazobactam:Burn vs. Meropenem:Others	61.92	11.81 to 112.0	Yes	**	0.0063
Ceftolozane/Tazobactam:Burn vs. Gentamicin:Cancer	47.65	-2.453 to 97.75	No	ns	0.0752
Ceftolozane/Tazobactam:Burn vs. Gentamicin:Burn	10.48	-33.93 to 54.89	No	ns	>0.9999
Ceftolozane/Tazobactam:Burn vs. Gentamicin:Others	60.25	10.15 to 110.4	Yes	**	0.0085
Ceftolozane/Tazobactam:Burn vs. Ciprofloxacin:Cancer	45.98	-4.119 to 96.08	No	ns	0.0985
Ceftolozane/Tazobactam:Burn vs. Ciprofloxacin:Burn	8.81	-35.60 to 53.22	No	ns	>0.9999
Ceftolozane/Tazobactam:Burn vs. Ciprofloxacin:Others	58.58	8.481 to 108.7	Yes	*	0.0114
Ceftolozane/Tazobactam:Burn vs. Amikacin:Cancer	53.37	3.264 to 103.5	Yes	*	0.0286
Ceftolozane/Tazobactam:Burn vs. Amikacin:Burn	16.19	-28.22 to 60.60	No	ns	0.9972
Ceftolozane/Tazobactam:Burn vs. Amikacin:Others	65.97	15.86 to 116.1	Yes	**	0.003
Ceftolozane/Tazobactam:Burn vs. Colistin:Cancer	99.85	49.75 to 150.0	Yes	****	<0.0001
Ceftolozane/Tazobactam:Burn vs. Colistin:Burn	62.68	18.27 to 107.1	Yes	**	0.0013
Ceftolozane/Tazobactam:Burn vs. Colistin:Others	112.5	62.35 to 162.6	Yes	****	<0.0001
Ceftolozane/Tazobactam:Others vs. Ceftazidime/Avibactam:Cancer	-10.93	-61.04 to 39.17	No	ns	>0.9999
Ceftolozane/Tazobactam:Others vs. Ceftazidime/Avibactam:Burn	-48.11	-98.21 to 1.996	No	ns	0.0698
Ceftolozane/Tazobactam:Others vs. Ceftazidime/Avibactam:Others	1.667	-42.74 to 46.08	No	ns	>0.9999
Ceftolozane/Tazobactam:Others vs. Piperacillin/Tazobactam:Cancer	-14.27	-64.37 to 35.84	No	ns	>0.9999
Ceftolozane/Tazobactam:Others vs. Piperacillin/Tazobactam:Burn	-51.44	-101.5 to -1.337	Yes	*	0.0398
Ceftolozane/Tazobactam:Others vs. Piperacillin/Tazobactam:Others	-1.667	-46.08 to 42.74	No	ns	>0.9999
Ceftolozane/Tazobactam:Others vs. Imipenem:Cancer	-5.457	-55.56 to 44.65	No	ns	>0.9999
Ceftolozane/Tazobactam:Others vs. Imipenem:Burn	-42.63	-92.73 to 7.473	No	ns	0.1654
Ceftolozane/Tazobactam:Others vs. Imipenem:Others	7.143	-37.27 to 51.55	No	ns	>0.9999
Ceftolozane/Tazobactam:Others vs. Meropenem:Cancer	-0.4567	-50.56 to 49.65	No	ns	>0.9999
Ceftolozane/Tazobactam:Others vs. Meropenem:Burn	-37.63	-87.73 to 12.47	No	ns	0.3297
Ceftolozane/Tazobactam:Others vs. Meropenem:Others	12.14	-32.27 to 56.55	No	ns	>0.9999
Ceftolozane/Tazobactam:Others vs. Gentamicin:Cancer	-2.123	-52.23 to 47.98	No	ns	>0.9999
Ceftolozane/Tazobactam:Others vs. Gentamicin:Burn	-39.3	-89.40 to 10.81	No	ns	0.2655
Ceftolozane/Tazobactam:Others vs. Gentamicin:Others	10.48	-33.93 to 54.89	No	ns	>0.9999
Ceftolozane/Tazobactam:Others vs. Ciprofloxacin:Cancer	-3.79	-53.89 to 46.31	No	ns	>0.9999
Ceftolozane/Tazobactam:Others vs. Ciprofloxacin:Burn	-40.96	-91.06 to 9.139	No	ns	0.2108
Ceftolozane/Tazobactam:Others vs. Ciprofloxacin:Others	8.81	-35.60 to 53.22	No	ns	>0.9999
Ceftolozane/Tazobactam:Others vs. Amikacin:Cancer	3.593	-46.51 to 53.70	No	ns	>0.9999
Ceftolozane/Tazobactam:Others vs. Amikacin:Burn	-33.58	-83.68 to 16.52	No	ns	0.521
Ceftolozane/Tazobactam:Others vs. Amikacin:Others	16.19	-28.22 to 60.60	No	ns	0.9972
Ceftolozane/Tazobactam:Others vs. Colistin:Cancer	50.08	-0.02214 to 100.2	No	ns	0.0502
Ceftolozane/Tazobactam:Others vs. Colistin:Burn	12.91	-37.19 to 63.01	No	ns	>0.9999
Ceftolozane/Tazobactam:Others vs. Colistin:Others	62.68	18.27 to 107.1	Yes	**	0.0013
Ceftazidime/Avibactam:Cancer vs. Ceftazidime/Avibactam:Burn	-37.17	-60.37 to -13.98	Yes	***	0.0002
Ceftazidime/Avibactam:Cancer vs. Ceftazidime/Avibactam:Others	12.6	-10.59 to 35.79	No	ns	0.8363
Ceftazidime/Avibactam:Cancer vs. Piperacillin/Tazobactam:Cancer	-3.333	-47.74 to 41.08	No	ns	>0.9999
Ceftazidime/Avibactam:Cancer vs. Piperacillin/Tazobactam:Burn	-40.51	-90.61 to 9.596	No	ns	0.2249
Ceftazidime/Avibactam:Cancer vs. Piperacillin/Tazobactam:Others	9.267	-40.84 to 59.37	No	ns	>0.9999
Ceftazidime/Avibactam:Cancer vs. Imipenem:Cancer	5.477	-38.93 to 49.89	No	ns	>0.9999
Ceftazidime/Avibactam:Cancer vs. Imipenem:Burn	-31.7	-81.80 to 18.41	No	ns	0.6199
Ceftazidime/Avibactam:Cancer vs. Imipenem:Others	18.08	-32.03 to 68.18	No	ns	0.9976
Ceftazidime/Avibactam:Cancer vs. Meropenem:Cancer	10.48	-33.93 to 54.89	No	ns	>0.9999
Ceftazidime/Avibactam:Cancer vs. Meropenem:Burn	-26.7	-76.80 to 23.41	No	ns	0.8568
Ceftazidime/Avibactam:Cancer vs. Meropenem:Others	23.08	-27.03 to 73.18	No	ns	0.9572
Ceftazidime/Avibactam:Cancer vs. Gentamicin:Cancer	8.81	-35.60 to 53.22	No	ns	>0.9999
Ceftazidime/Avibactam:Cancer vs. Gentamicin:Burn	-28.36	-78.46 to 21.74	No	ns	0.787
Ceftazidime/Avibactam:Cancer vs. Gentamicin:Others	21.41	-28.69 to 71.51	No	ns	0.9802
Ceftazidime/Avibactam:Cancer vs. Ciprofloxacin:Cancer	7.143	-37.27 to 51.55	No	ns	>0.9999
Ceftazidime/Avibactam:Cancer vs. Ciprofloxacin:Burn	-30.03	-80.13 to 20.07	No	ns	0.7065
Ceftazidime/Avibactam:Cancer vs. Ciprofloxacin:Others	19.74	-30.36 to 69.85	No	ns	0.9923
Ceftazidime/Avibactam:Cancer vs. Amikacin:Cancer	14.53	-29.88 to 58.94	No	ns	0.9994
Ceftazidime/Avibactam:Cancer vs. Amikacin:Burn	-22.65	-72.75 to 27.46	No	ns	0.9644
Ceftazidime/Avibactam:Cancer vs. Amikacin:Others	27.13	-22.98 to 77.23	No	ns	0.84
Ceftazidime/Avibactam:Cancer vs. Colistin:Cancer	61.01	16.60 to 105.4	Yes	**	0.0018
Ceftazidime/Avibactam:Cancer vs. Colistin:Burn	23.84	-26.26 to 73.94	No	ns	0.9421
Ceftazidime/Avibactam:Cancer vs. Colistin:Others	73.61	23.51 to 123.7	Yes	***	0.0008
Ceftazidime/Avibactam:Burn vs. Ceftazidime/Avibactam:Others	49.77	26.58 to 72.97	Yes	****	<0.0001
Ceftazidime/Avibactam:Burn vs. Piperacillin/Tazobactam:Cancer	33.84	-16.26 to 83.94	No	ns	0.5075
Ceftazidime/Avibactam:Burn vs. Piperacillin/Tazobactam:Burn	-3.333	-47.74 to 41.08	No	ns	>0.9999
Ceftazidime/Avibactam:Burn vs. Piperacillin/Tazobactam:Others	46.44	-3.663 to 96.54	No	ns	0.0916
Ceftazidime/Avibactam:Burn vs. Imipenem:Cancer	42.65	-7.453 to 92.75	No	ns	0.1649
Ceftazidime/Avibactam:Burn vs. Imipenem:Burn	5.477	-38.93 to 49.89	No	ns	>0.9999
Ceftazidime/Avibactam:Burn vs. Imipenem:Others	55.25	5.147 to 105.4	Yes	*	0.0205
Ceftazidime/Avibactam:Burn vs. Meropenem:Cancer	47.65	-2.453 to 97.75	No	ns	0.0752
Ceftazidime/Avibactam:Burn vs. Meropenem:Burn	10.48	-33.93 to 54.89	No	ns	>0.9999
Ceftazidime/Avibactam:Burn vs. Meropenem:Others	60.25	10.15 to 110.4	Yes	**	0.0085
Ceftazidime/Avibactam:Burn vs. Gentamicin:Cancer	45.98	-4.119 to 96.08	No	ns	0.0985
Ceftazidime/Avibactam:Burn vs. Gentamicin:Burn	8.81	-35.60 to 53.22	No	ns	>0.9999
Ceftazidime/Avibactam:Burn vs. Gentamicin:Others	58.58	8.481 to 108.7	Yes	*	0.0114
Ceftazidime/Avibactam:Burn vs. Ciprofloxacin:Cancer	44.32	-5.786 to 94.42	No	ns	0.1281
Ceftazidime/Avibactam:Burn vs. Ciprofloxacin:Burn	7.143	-37.27 to 51.55	No	ns	>0.9999
Ceftazidime/Avibactam:Burn vs. Ciprofloxacin:Others	56.92	6.814 to 107.0	Yes	*	0.0153
Ceftazidime/Avibactam:Burn vs. Amikacin:Cancer	51.7	1.597 to 101.8	Yes	*	0.0381
Ceftazidime/Avibactam:Burn vs. Amikacin:Burn	14.53	-29.88 to 58.94	No	ns	0.9994
Ceftazidime/Avibactam:Burn vs. Amikacin:Others	64.3	14.20 to 114.4	Yes	**	0.0041
Ceftazidime/Avibactam:Burn vs. Colistin:Cancer	98.19	48.08 to 148.3	Yes	****	<0.0001
Ceftazidime/Avibactam:Burn vs. Colistin:Burn	61.01	16.60 to 105.4	Yes	**	0.0018
Ceftazidime/Avibactam:Burn vs. Colistin:Others	110.8	60.68 to 160.9	Yes	****	<0.0001
Ceftazidime/Avibactam:Others vs. Piperacillin/Tazobactam:Cancer	-15.93	-66.04 to 34.17	No	ns	0.9996
Ceftazidime/Avibactam:Others vs. Piperacillin/Tazobactam:Burn	-53.11	-103.2 to -3.004	Yes	*	0.0299
Ceftazidime/Avibactam:Others vs. Piperacillin/Tazobactam:Others	-3.333	-47.74 to 41.08	No	ns	>0.9999
Ceftazidime/Avibactam:Others vs. Imipenem:Cancer	-7.123	-57.23 to 42.98	No	ns	>0.9999
Ceftazidime/Avibactam:Others vs. Imipenem:Burn	-44.3	-94.40 to 5.806	No	ns	0.1285
Ceftazidime/Avibactam:Others vs. Imipenem:Others	5.477	-38.93 to 49.89	No	ns	>0.9999
Ceftazidime/Avibactam:Others vs. Meropenem:Cancer	-2.123	-52.23 to 47.98	No	ns	>0.9999
Ceftazidime/Avibactam:Others vs. Meropenem:Burn	-39.3	-89.40 to 10.81	No	ns	0.2655
Ceftazidime/Avibactam:Others vs. Meropenem:Others	10.48	-33.93 to 54.89	No	ns	>0.9999
Ceftazidime/Avibactam:Others vs. Gentamicin:Cancer	-3.79	-53.89 to 46.31	No	ns	>0.9999
Ceftazidime/Avibactam:Others vs. Gentamicin:Burn	-40.96	-91.06 to 9.139	No	ns	0.2108
Ceftazidime/Avibactam:Others vs. Gentamicin:Others	8.81	-35.60 to 53.22	No	ns	>0.9999
Ceftazidime/Avibactam:Others vs. Ciprofloxacin:Cancer	-5.457	-55.56 to 44.65	No	ns	>0.9999
Ceftazidime/Avibactam:Others vs. Ciprofloxacin:Burn	-42.63	-92.73 to 7.473	No	ns	0.1654
Ceftazidime/Avibactam:Others vs. Ciprofloxacin:Others	7.143	-37.27 to 51.55	No	ns	>0.9999
Ceftazidime/Avibactam:Others vs. Amikacin:Cancer	1.927	-48.18 to 52.03	No	ns	>0.9999
Ceftazidime/Avibactam:Others vs. Amikacin:Burn	-35.25	-85.35 to 14.86	No	ns	0.4371
Ceftazidime/Avibactam:Others vs. Amikacin:Others	14.53	-29.88 to 58.94	No	ns	0.9994
Ceftazidime/Avibactam:Others vs. Colistin:Cancer	48.41	-1.689 to 98.52	No	ns	0.0663
Ceftazidime/Avibactam:Others vs. Colistin:Burn	11.24	-38.86 to 61.34	No	ns	>0.9999
Ceftazidime/Avibactam:Others vs. Colistin:Others	61.01	16.60 to 105.4	Yes	**	0.0018
Piperacillin/Tazobactam:Cancer vs. Piperacillin/Tazobactam:Burn	-37.17	-60.37 to -13.98	Yes	***	0.0002
Piperacillin/Tazobactam:Cancer vs. Piperacillin/Tazobactam:Others	12.6	-10.59 to 35.79	No	ns	0.8363
Piperacillin/Tazobactam:Cancer vs. Imipenem:Cancer	8.81	-35.60 to 53.22	No	ns	>0.9999
Piperacillin/Tazobactam:Cancer vs. Imipenem:Burn	-28.36	-78.46 to 21.74	No	ns	0.787
Piperacillin/Tazobactam:Cancer vs. Imipenem:Others	21.41	-28.69 to 71.51	No	ns	0.9802
Piperacillin/Tazobactam:Cancer vs. Meropenem:Cancer	13.81	-30.60 to 58.22	No	ns	0.9998
Piperacillin/Tazobactam:Cancer vs. Meropenem:Burn	-23.36	-73.46 to 26.74	No	ns	0.9519
Piperacillin/Tazobactam:Cancer vs. Meropenem:Others	26.41	-23.69 to 76.51	No	ns	0.8674
Piperacillin/Tazobactam:Cancer vs. Gentamicin:Cancer	12.14	-32.27 to 56.55	No	ns	>0.9999
Piperacillin/Tazobactam:Cancer vs. Gentamicin:Burn	-25.03	-75.13 to 25.07	No	ns	0.9122
Piperacillin/Tazobactam:Cancer vs. Gentamicin:Others	24.74	-25.36 to 74.85	No	ns	0.9201
Piperacillin/Tazobactam:Cancer vs. Ciprofloxacin:Cancer	10.48	-33.93 to 54.89	No	ns	>0.9999
Piperacillin/Tazobactam:Cancer vs. Ciprofloxacin:Burn	-26.7	-76.80 to 23.41	No	ns	0.8568
Piperacillin/Tazobactam:Cancer vs. Ciprofloxacin:Others	23.08	-27.03 to 73.18	No	ns	0.9572
Piperacillin/Tazobactam:Cancer vs. Amikacin:Cancer	17.86	-26.55 to 62.27	No	ns	0.9901
Piperacillin/Tazobactam:Cancer vs. Amikacin:Burn	-19.31	-69.41 to 30.79	No	ns	0.9942
Piperacillin/Tazobactam:Cancer vs. Amikacin:Others	30.46	-19.64 to 80.56	No	ns	0.6845
Piperacillin/Tazobactam:Cancer vs. Colistin:Cancer	64.35	19.94 to 108.8	Yes	***	0.0009
Piperacillin/Tazobactam:Cancer vs. Colistin:Burn	27.17	-22.93 to 77.28	No	ns	0.8381
Piperacillin/Tazobactam:Cancer vs. Colistin:Others	76.95	26.84 to 127.0	Yes	***	0.0004
Piperacillin/Tazobactam:Burn vs. Piperacillin/Tazobactam:Others	49.77	26.58 to 72.97	Yes	****	<0.0001
Piperacillin/Tazobactam:Burn vs. Imipenem:Cancer	45.98	-4.119 to 96.08	No	ns	0.0985
Piperacillin/Tazobactam:Burn vs. Imipenem:Burn	8.81	-35.60 to 53.22	No	ns	>0.9999
Piperacillin/Tazobactam:Burn vs. Imipenem:Others	58.58	8.481 to 108.7	Yes	*	0.0114
Piperacillin/Tazobactam:Burn vs. Meropenem:Cancer	50.98	0.8806 to 101.1	Yes	*	0.0431
Piperacillin/Tazobactam:Burn vs. Meropenem:Burn	13.81	-30.60 to 58.22	No	ns	0.9998
Piperacillin/Tazobactam:Burn vs. Meropenem:Others	63.58	13.48 to 113.7	Yes	**	0.0047
Piperacillin/Tazobactam:Burn vs. Gentamicin:Cancer	49.32	-0.7861 to 99.42	No	ns	0.0571
Piperacillin/Tazobactam:Burn vs. Gentamicin:Burn	12.14	-32.27 to 56.55	No	ns	>0.9999
Piperacillin/Tazobactam:Burn vs. Gentamicin:Others	61.92	11.81 to 112.0	Yes	**	0.0063
Piperacillin/Tazobactam:Burn vs. Ciprofloxacin:Cancer	47.65	-2.453 to 97.75	No	ns	0.0752
Piperacillin/Tazobactam:Burn vs. Ciprofloxacin:Burn	10.48	-33.93 to 54.89	No	ns	>0.9999
Piperacillin/Tazobactam:Burn vs. Ciprofloxacin:Others	60.25	10.15 to 110.4	Yes	**	0.0085
Piperacillin/Tazobactam:Burn vs. Amikacin:Cancer	55.03	4.931 to 105.1	Yes	*	0.0213
Piperacillin/Tazobactam:Burn vs. Amikacin:Burn	17.86	-26.55 to 62.27	No	ns	0.9901
Piperacillin/Tazobactam:Burn vs. Amikacin:Others	67.63	17.53 to 117.7	Yes	**	0.0023
Piperacillin/Tazobactam:Burn vs. Colistin:Cancer	101.5	51.42 to 151.6	Yes	****	<0.0001
Piperacillin/Tazobactam:Burn vs. Colistin:Burn	64.35	19.94 to 108.8	Yes	***	0.0009
Piperacillin/Tazobactam:Burn vs. Colistin:Others	114.1	64.02 to 164.2	Yes	****	<0.0001
Piperacillin/Tazobactam:Others vs. Imipenem:Cancer	-3.79	-53.89 to 46.31	No	ns	>0.9999
Piperacillin/Tazobactam:Others vs. Imipenem:Burn	-40.96	-91.06 to 9.139	No	ns	0.2108
Piperacillin/Tazobactam:Others vs. Imipenem:Others	8.81	-35.60 to 53.22	No	ns	>0.9999
Piperacillin/Tazobactam:Others vs. Meropenem:Cancer	1.21	-48.89 to 51.31	No	ns	>0.9999
Piperacillin/Tazobactam:Others vs. Meropenem:Burn	-35.96	-86.06 to 14.14	No	ns	0.4031
Piperacillin/Tazobactam:Others vs. Meropenem:Others	13.81	-30.60 to 58.22	No	ns	0.9998
Piperacillin/Tazobactam:Others vs. Gentamicin:Cancer	-0.4567	-50.56 to 49.65	No	ns	>0.9999
Piperacillin/Tazobactam:Others vs. Gentamicin:Burn	-37.63	-87.73 to 12.47	No	ns	0.3297
Piperacillin/Tazobactam:Others vs. Gentamicin:Others	12.14	-32.27 to 56.55	No	ns	>0.9999
Piperacillin/Tazobactam:Others vs. Ciprofloxacin:Cancer	-2.123	-52.23 to 47.98	No	ns	>0.9999
Piperacillin/Tazobactam:Others vs. Ciprofloxacin:Burn	-39.3	-89.40 to 10.81	No	ns	0.2655
Piperacillin/Tazobactam:Others vs. Ciprofloxacin:Others	10.48	-33.93 to 54.89	No	ns	>0.9999
Piperacillin/Tazobactam:Others vs. Amikacin:Cancer	5.26	-44.84 to 55.36	No	ns	>0.9999
Piperacillin/Tazobactam:Others vs. Amikacin:Burn	-31.91	-82.01 to 18.19	No	ns	0.6085
Piperacillin/Tazobactam:Others vs. Amikacin:Others	17.86	-26.55 to 62.27	No	ns	0.9901
Piperacillin/Tazobactam:Others vs. Colistin:Cancer	51.75	1.645 to 101.8	Yes	*	0.0378
Piperacillin/Tazobactam:Others vs. Colistin:Burn	14.57	-35.53 to 64.68	No	ns	>0.9999
Piperacillin/Tazobactam:Others vs. Colistin:Others	64.35	19.94 to 108.8	Yes	***	0.0009
Imipenem:Cancer vs. Imipenem:Burn	-37.17	-60.37 to -13.98	Yes	***	0.0002
Imipenem:Cancer vs. Imipenem:Others	12.6	-10.59 to 35.79	No	ns	0.8363
Imipenem:Cancer vs. Meropenem:Cancer	5	-39.41 to 49.41	No	ns	>0.9999
Imipenem:Cancer vs. Meropenem:Burn	-32.17	-82.27 to 17.93	No	ns	0.5947
Imipenem:Cancer vs. Meropenem:Others	17.6	-32.50 to 67.70	No	ns	0.9984
Imipenem:Cancer vs. Gentamicin:Cancer	3.333	-41.08 to 47.74	No	ns	>0.9999
Imipenem:Cancer vs. Gentamicin:Burn	-33.84	-83.94 to 16.26	No	ns	0.5075
Imipenem:Cancer vs. Gentamicin:Others	15.93	-34.17 to 66.04	No	ns	0.9996
Imipenem:Cancer vs. Ciprofloxacin:Cancer	1.667	-42.74 to 46.08	No	ns	>0.9999
Imipenem:Cancer vs. Ciprofloxacin:Burn	-35.51	-85.61 to 14.60	No	ns	0.4246
Imipenem:Cancer vs. Ciprofloxacin:Others	14.27	-35.84 to 64.37	No	ns	>0.9999
Imipenem:Cancer vs. Amikacin:Cancer	9.05	-35.36 to 53.46	No	ns	>0.9999
Imipenem:Cancer vs. Amikacin:Burn	-28.12	-78.22 to 21.98	No	ns	0.7978
Imipenem:Cancer vs. Amikacin:Others	21.65	-28.45 to 71.75	No	ns	0.9776
Imipenem:Cancer vs. Colistin:Cancer	55.54	11.13 to 99.95	Yes	**	0.0055
Imipenem:Cancer vs. Colistin:Burn	18.36	-31.74 to 68.47	No	ns	0.997
Imipenem:Cancer vs. Colistin:Others	68.14	18.03 to 118.2	Yes	**	0.0021
Imipenem:Burn vs. Imipenem:Others	49.77	26.58 to 72.97	Yes	****	<0.0001
Imipenem:Burn vs. Meropenem:Cancer	42.17	-7.929 to 92.27	No	ns	0.177
Imipenem:Burn vs. Meropenem:Burn	5	-39.41 to 49.41	No	ns	>0.9999
Imipenem:Burn vs. Meropenem:Others	54.77	4.671 to 104.9	Yes	*	0.0223
Imipenem:Burn vs. Gentamicin:Cancer	40.51	-9.596 to 90.61	No	ns	0.2249
Imipenem:Burn vs. Gentamicin:Burn	3.333	-41.08 to 47.74	No	ns	>0.9999
Imipenem:Burn vs. Gentamicin:Others	53.11	3.004 to 103.2	Yes	*	0.0299
Imipenem:Burn vs. Ciprofloxacin:Cancer	38.84	-11.26 to 88.94	No	ns	0.2821
Imipenem:Burn vs. Ciprofloxacin:Burn	1.667	-42.74 to 46.08	No	ns	>0.9999
Imipenem:Burn vs. Ciprofloxacin:Others	51.44	1.337 to 101.5	Yes	*	0.0398
Imipenem:Burn vs. Amikacin:Cancer	46.22	-3.879 to 96.32	No	ns	0.0948
Imipenem:Burn vs. Amikacin:Burn	9.05	-35.36 to 53.46	No	ns	>0.9999
Imipenem:Burn vs. Amikacin:Others	58.82	8.721 to 108.9	Yes	*	0.0109
Imipenem:Burn vs. Colistin:Cancer	92.71	42.61 to 142.8	Yes	****	<0.0001
Imipenem:Burn vs. Colistin:Burn	55.54	11.13 to 99.95	Yes	**	0.0055
Imipenem:Burn vs. Colistin:Others	105.3	55.21 to 155.4	Yes	****	<0.0001
Imipenem:Others vs. Meropenem:Cancer	-7.6	-57.70 to 42.50	No	ns	>0.9999
Imipenem:Others vs. Meropenem:Burn	-44.77	-94.87 to 5.329	No	ns	0.1193
Imipenem:Others vs. Meropenem:Others	5	-39.41 to 49.41	No	ns	>0.9999
Imipenem:Others vs. Gentamicin:Cancer	-9.267	-59.37 to 40.84	No	ns	>0.9999
Imipenem:Others vs. Gentamicin:Burn	-46.44	-96.54 to 3.663	No	ns	0.0916
Imipenem:Others vs. Gentamicin:Others	3.333	-41.08 to 47.74	No	ns	>0.9999
Imipenem:Others vs. Ciprofloxacin:Cancer	-10.93	-61.04 to 39.17	No	ns	>0.9999
Imipenem:Others vs. Ciprofloxacin:Burn	-48.11	-98.21 to 1.996	No	ns	0.0698
Imipenem:Others vs. Ciprofloxacin:Others	1.667	-42.74 to 46.08	No	ns	>0.9999
Imipenem:Others vs. Amikacin:Cancer	-3.55	-53.65 to 46.55	No	ns	>0.9999
Imipenem:Others vs. Amikacin:Burn	-40.72	-90.82 to 9.379	No	ns	0.2181
Imipenem:Others vs. Amikacin:Others	9.05	-35.36 to 53.46	No	ns	>0.9999
Imipenem:Others vs. Colistin:Cancer	42.94	-7.165 to 93.04	No	ns	0.158
Imipenem:Others vs. Colistin:Burn	5.764	-44.34 to 55.87	No	ns	>0.9999
Imipenem:Others vs. Colistin:Others	55.54	11.13 to 99.95	Yes	**	0.0055
Meropenem:Cancer vs. Meropenem:Burn	-37.17	-60.37 to -13.98	Yes	***	0.0002
Meropenem:Cancer vs. Meropenem:Others	12.6	-10.59 to 35.79	No	ns	0.8363
Meropenem:Cancer vs. Gentamicin:Cancer	-1.667	-46.08 to 42.74	No	ns	>0.9999
Meropenem:Cancer vs. Gentamicin:Burn	-38.84	-88.94 to 11.26	No	ns	0.2821
Meropenem:Cancer vs. Gentamicin:Others	10.93	-39.17 to 61.04	No	ns	>0.9999
Meropenem:Cancer vs. Ciprofloxacin:Cancer	-3.333	-47.74 to 41.08	No	ns	>0.9999
Meropenem:Cancer vs. Ciprofloxacin:Burn	-40.51	-90.61 to 9.596	No	ns	0.2249
Meropenem:Cancer vs. Ciprofloxacin:Others	9.267	-40.84 to 59.37	No	ns	>0.9999
Meropenem:Cancer vs. Amikacin:Cancer	4.05	-40.36 to 48.46	No	ns	>0.9999
Meropenem:Cancer vs. Amikacin:Burn	-33.12	-83.22 to 16.98	No	ns	0.5447
Meropenem:Cancer vs. Amikacin:Others	16.65	-33.45 to 66.75	No	ns	0.9993
Meropenem:Cancer vs. Colistin:Cancer	50.54	6.126 to 94.95	Yes	*	0.0151
Meropenem:Cancer vs. Colistin:Burn	13.36	-36.74 to 63.47	No	ns	>0.9999
Meropenem:Cancer vs. Colistin:Others	63.14	13.03 to 113.2	Yes	**	0.005
Meropenem:Burn vs. Meropenem:Others	49.77	26.58 to 72.97	Yes	****	<0.0001
Meropenem:Burn vs. Gentamicin:Cancer	35.51	-14.60 to 85.61	No	ns	0.4246
Meropenem:Burn vs. Gentamicin:Burn	-1.667	-46.08 to 42.74	No	ns	>0.9999
Meropenem:Burn vs. Gentamicin:Others	48.11	-1.996 to 98.21	No	ns	0.0698
Meropenem:Burn vs. Ciprofloxacin:Cancer	33.84	-16.26 to 83.94	No	ns	0.5075
Meropenem:Burn vs. Ciprofloxacin:Burn	-3.333	-47.74 to 41.08	No	ns	>0.9999
Meropenem:Burn vs. Ciprofloxacin:Others	46.44	-3.663 to 96.54	No	ns	0.0916
Meropenem:Burn vs. Amikacin:Cancer	41.22	-8.879 to 91.32	No	ns	0.2032
Meropenem:Burn vs. Amikacin:Burn	4.05	-40.36 to 48.46	No	ns	>0.9999
Meropenem:Burn vs. Amikacin:Others	53.82	3.721 to 103.9	Yes	*	0.0264
Meropenem:Burn vs. Colistin:Cancer	87.71	37.61 to 137.8	Yes	****	<0.0001
Meropenem:Burn vs. Colistin:Burn	50.54	6.126 to 94.95	Yes	*	0.0151
Meropenem:Burn vs. Colistin:Others	100.3	50.21 to 150.4	Yes	****	<0.0001
Meropenem:Others vs. Gentamicin:Cancer	-14.27	-64.37 to 35.84	No	ns	>0.9999
Meropenem:Others vs. Gentamicin:Burn	-51.44	-101.5 to -1.337	Yes	*	0.0398
Meropenem:Others vs. Gentamicin:Others	-1.667	-46.08 to 42.74	No	ns	>0.9999
Meropenem:Others vs. Ciprofloxacin:Cancer	-15.93	-66.04 to 34.17	No	ns	0.9996
Meropenem:Others vs. Ciprofloxacin:Burn	-53.11	-103.2 to -3.004	Yes	*	0.0299
Meropenem:Others vs. Ciprofloxacin:Others	-3.333	-47.74 to 41.08	No	ns	>0.9999
Meropenem:Others vs. Amikacin:Cancer	-8.55	-58.65 to 41.55	No	ns	>0.9999
Meropenem:Others vs. Amikacin:Burn	-45.72	-95.82 to 4.379	No	ns	0.1027
Meropenem:Others vs. Amikacin:Others	4.05	-40.36 to 48.46	No	ns	>0.9999
Meropenem:Others vs. Colistin:Cancer	37.94	-12.17 to 88.04	No	ns	0.3171
Meropenem:Others vs. Colistin:Burn	0.7639	-49.34 to 50.87	No	ns	>0.9999
Meropenem:Others vs. Colistin:Others	50.54	6.126 to 94.95	Yes	*	0.0151
Gentamicin:Cancer vs. Gentamicin:Burn	-37.17	-60.37 to -13.98	Yes	***	0.0002
Gentamicin:Cancer vs. Gentamicin:Others	12.6	-10.59 to 35.79	No	ns	0.8363
Gentamicin:Cancer vs. Ciprofloxacin:Cancer	-1.667	-46.08 to 42.74	No	ns	>0.9999
Gentamicin:Cancer vs. Ciprofloxacin:Burn	-38.84	-88.94 to 11.26	No	ns	0.2821
Gentamicin:Cancer vs. Ciprofloxacin:Others	10.93	-39.17 to 61.04	No	ns	>0.9999
Gentamicin:Cancer vs. Amikacin:Cancer	5.717	-38.69 to 50.13	No	ns	>0.9999
Gentamicin:Cancer vs. Amikacin:Burn	-31.46	-81.56 to 18.65	No	ns	0.6326
Gentamicin:Cancer vs. Amikacin:Others	18.32	-31.79 to 68.42	No	ns	0.9971
Gentamicin:Cancer vs. Colistin:Cancer	52.2	7.793 to 96.61	Yes	*	0.0108
Gentamicin:Cancer vs. Colistin:Burn	15.03	-35.07 to 65.13	No	ns	0.9999
Gentamicin:Cancer vs. Colistin:Others	64.8	14.70 to 114.9	Yes	**	0.0037
Gentamicin:Burn vs. Gentamicin:Others	49.77	26.58 to 72.97	Yes	****	<0.0001
Gentamicin:Burn vs. Ciprofloxacin:Cancer	35.51	-14.60 to 85.61	No	ns	0.4246
Gentamicin:Burn vs. Ciprofloxacin:Burn	-1.667	-46.08 to 42.74	No	ns	>0.9999
Gentamicin:Burn vs. Ciprofloxacin:Others	48.11	-1.996 to 98.21	No	ns	0.0698
Gentamicin:Burn vs. Amikacin:Cancer	42.89	-7.213 to 92.99	No	ns	0.1591
Gentamicin:Burn vs. Amikacin:Burn	5.717	-38.69 to 50.13	No	ns	>0.9999
Gentamicin:Burn vs. Amikacin:Others	55.49	5.387 to 105.6	Yes	*	0.0197
Gentamicin:Burn vs. Colistin:Cancer	89.38	39.27 to 139.5	Yes	****	<0.0001
Gentamicin:Burn vs. Colistin:Burn	52.2	7.793 to 96.61	Yes	*	0.0108
Gentamicin:Burn vs. Colistin:Others	102	51.87 to 152.1	Yes	****	<0.0001
Gentamicin:Others vs. Ciprofloxacin:Cancer	-14.27	-64.37 to 35.84	No	ns	>0.9999
Gentamicin:Others vs. Ciprofloxacin:Burn	-51.44	-101.5 to -1.337	Yes	*	0.0398
Gentamicin:Others vs. Ciprofloxacin:Others	-1.667	-46.08 to 42.74	No	ns	>0.9999
Gentamicin:Others vs. Amikacin:Cancer	-6.883	-56.99 to 43.22	No	ns	>0.9999
Gentamicin:Others vs. Amikacin:Burn	-44.06	-94.16 to 6.046	No	ns	0.1333
Gentamicin:Others vs. Amikacin:Others	5.717	-38.69 to 50.13	No	ns	>0.9999
Gentamicin:Others vs. Colistin:Cancer	39.6	-10.50 to 89.71	No	ns	0.2547
Gentamicin:Others vs. Colistin:Burn	2.431	-47.67 to 52.53	No	ns	>0.9999
Gentamicin:Others vs. Colistin:Others	52.2	7.793 to 96.61	Yes	*	0.0108
Ciprofloxacin:Cancer vs. Ciprofloxacin:Burn	-37.17	-60.37 to -13.98	Yes	***	0.0002
Ciprofloxacin:Cancer vs. Ciprofloxacin:Others	12.6	-10.59 to 35.79	No	ns	0.8363
Ciprofloxacin:Cancer vs. Amikacin:Cancer	7.383	-37.03 to 51.79	No	ns	>0.9999
Ciprofloxacin:Cancer vs. Amikacin:Burn	-29.79	-79.89 to 20.31	No	ns	0.7186
Ciprofloxacin:Cancer vs. Amikacin:Others	19.98	-30.12 to 70.09	No	ns	0.9911
Ciprofloxacin:Cancer vs. Colistin:Cancer	53.87	9.459 to 98.28	Yes	**	0.0077
Ciprofloxacin:Cancer vs. Colistin:Burn	16.7	-33.40 to 66.80	No	ns	0.9993
Ciprofloxacin:Cancer vs. Colistin:Others	66.47	16.37 to 116.6	Yes	**	0.0028
Ciprofloxacin:Burn vs. Ciprofloxacin:Others	49.77	26.58 to 72.97	Yes	****	<0.0001
Ciprofloxacin:Burn vs. Amikacin:Cancer	44.56	-5.546 to 94.66	No	ns	0.1234
Ciprofloxacin:Burn vs. Amikacin:Burn	7.383	-37.03 to 51.79	No	ns	>0.9999
Ciprofloxacin:Burn vs. Amikacin:Others	57.16	7.054 to 107.3	Yes	*	0.0147
Ciprofloxacin:Burn vs. Colistin:Cancer	91.04	40.94 to 141.1	Yes	****	<0.0001
Ciprofloxacin:Burn vs. Colistin:Burn	53.87	9.459 to 98.28	Yes	**	0.0077
Ciprofloxacin:Burn vs. Colistin:Others	103.6	53.54 to 153.7	Yes	****	<0.0001
Ciprofloxacin:Others vs. Amikacin:Cancer	-5.217	-55.32 to 44.89	No	ns	>0.9999
Ciprofloxacin:Others vs. Amikacin:Burn	-42.39	-92.49 to 7.713	No	ns	0.1714
Ciprofloxacin:Others vs. Amikacin:Others	7.383	-37.03 to 51.79	No	ns	>0.9999
Ciprofloxacin:Others vs. Colistin:Cancer	41.27	-8.832 to 91.37	No	ns	0.2018
Ciprofloxacin:Others vs. Colistin:Burn	4.097	-46.00 to 54.20	No	ns	>0.9999
Ciprofloxacin:Others vs. Colistin:Others	53.87	9.459 to 98.28	Yes	**	0.0077
Amikacin:Cancer vs. Amikacin:Burn	-37.17	-60.37 to -13.98	Yes	***	0.0002
Amikacin:Cancer vs. Amikacin:Others	12.6	-10.59 to 35.79	No	ns	0.8363
Amikacin:Cancer vs. Colistin:Cancer	46.49	2.076 to 90.90	Yes	*	0.0335
Amikacin:Cancer vs. Colistin:Burn	9.314	-40.79 to 59.42	No	ns	>0.9999
Amikacin:Cancer vs. Colistin:Others	59.09	8.985 to 109.2	Yes	*	0.0104
Amikacin:Burn vs. Amikacin:Others	49.77	26.58 to 72.97	Yes	****	<0.0001
Amikacin:Burn vs. Colistin:Cancer	83.66	33.56 to 133.8	Yes	***	0.0001
Amikacin:Burn vs. Colistin:Burn	46.49	2.076 to 90.90	Yes	*	0.0335
Amikacin:Burn vs. Colistin:Others	96.26	46.16 to 146.4	Yes	****	<0.0001
Amikacin:Others vs. Colistin:Cancer	33.89	-16.22 to 83.99	No	ns	0.5051
Amikacin:Others vs. Colistin:Burn	-3.286	-53.39 to 46.82	No	ns	>0.9999
Amikacin:Others vs. Colistin:Others	46.49	2.076 to 90.90	Yes	*	0.0335
Colistin:Cancer vs. Colistin:Burn	-37.17	-60.37 to -13.98	Yes	***	0.0002
Colistin:Cancer vs. Colistin:Others	12.6	-10.59 to 35.79	No	ns	0.8363
Colistin:Burn vs. Colistin:Others	49.77	26.58 to 72.97	Yes	****	<0.0001
Test details	Predicted (LS) mean 1	Predicted (LS) mean 2	Predicted (LS) mean diff.	SE of diff.	N1	N2	q	DF
Ceftazidime:Cancer vs. Ceftazidime:Burn	64.49	101.7	-37.17	5.296	1	1	9.927	20
Ceftazidime:Cancer vs. Ceftazidime:Others	64.49	51.89	12.6	5.296	1	1	3.365	20
Ceftazidime:Cancer vs. Cefepime:Cancer	64.49	61.16	3.333	10.14	1	1	0.4649	20
Ceftazidime:Cancer vs. Cefepime:Burn	64.49	98.33	-33.84	11.44	1	1	4.183	20
Ceftazidime:Cancer vs. Cefepime:Others	64.49	48.56	15.93	11.44	1	1	1.97	20
Ceftazidime:Cancer vs. Ceftolozane/Tazobactam:Cancer	64.49	57.82	6.667	10.14	1	1	0.9297	20
Ceftazidime:Cancer vs. Ceftolozane/Tazobactam:Burn	64.49	95	-30.51	11.44	1	1	3.771	20
Ceftazidime:Cancer vs. Ceftolozane/Tazobactam:Others	64.49	45.22	19.27	11.44	1	1	2.382	20
Ceftazidime:Cancer vs. Ceftazidime/Avibactam:Cancer	64.49	56.16	8.333	10.14	1	1	1.162	20
Ceftazidime:Cancer vs. Ceftazidime/Avibactam:Burn	64.49	93.33	-28.84	11.44	1	1	3.565	20
Ceftazidime:Cancer vs. Ceftazidime/Avibactam:Others	64.49	43.56	20.93	11.44	1	1	2.588	20
Ceftazidime:Cancer vs. Piperacillin/Tazobactam:Cancer	64.49	59.49	5	10.14	1	1	0.6973	20
Ceftazidime:Cancer vs. Piperacillin/Tazobactam:Burn	64.49	96.66	-32.17	11.44	1	1	3.977	20
Ceftazidime:Cancer vs. Piperacillin/Tazobactam:Others	64.49	46.89	17.6	11.44	1	1	2.176	20
Ceftazidime:Cancer vs. Imipenem:Cancer	64.49	50.68	13.81	10.14	1	1	1.926	20
Ceftazidime:Cancer vs. Imipenem:Burn	64.49	87.85	-23.36	11.44	1	1	2.888	20
Ceftazidime:Cancer vs. Imipenem:Others	64.49	38.08	26.41	11.44	1	1	3.265	20
Ceftazidime:Cancer vs. Meropenem:Cancer	64.49	45.68	18.81	10.14	1	1	2.623	20
Ceftazidime:Cancer vs. Meropenem:Burn	64.49	82.85	-18.36	11.44	1	1	2.27	20
Ceftazidime:Cancer vs. Meropenem:Others	64.49	33.08	31.41	11.44	1	1	3.883	20
Ceftazidime:Cancer vs. Gentamicin:Cancer	64.49	47.35	17.14	10.14	1	1	2.391	20
Ceftazidime:Cancer vs. Gentamicin:Burn	64.49	84.52	-20.03	11.44	1	1	2.476	20
Ceftazidime:Cancer vs. Gentamicin:Others	64.49	34.75	29.74	11.44	1	1	3.677	20
Ceftazidime:Cancer vs. Ciprofloxacin:Cancer	64.49	49.01	15.48	10.14	1	1	2.158	20
Ceftazidime:Cancer vs. Ciprofloxacin:Burn	64.49	86.19	-21.7	11.44	1	1	2.682	20
Ceftazidime:Cancer vs. Ciprofloxacin:Others	64.49	36.41	28.08	11.44	1	1	3.471	20
Ceftazidime:Cancer vs. Amikacin:Cancer	64.49	41.63	22.86	10.14	1	1	3.188	20
Ceftazidime:Cancer vs. Amikacin:Burn	64.49	78.8	-14.31	11.44	1	1	1.769	20
Ceftazidime:Cancer vs. Amikacin:Others	64.49	29.03	35.46	11.44	1	1	4.384	20
Ceftazidime:Cancer vs. Colistin:Cancer	64.49	-4.858	69.35	10.14	1	1	9.671	20
Ceftazidime:Cancer vs. Colistin:Burn	64.49	32.32	32.17	11.44	1	1	3.977	20
Ceftazidime:Cancer vs. Colistin:Others	64.49	-17.46	81.95	11.44	1	1	10.13	20
Ceftazidime:Burn vs. Ceftazidime:Others	101.7	51.89	49.77	5.296	1	1	13.29	20
Ceftazidime:Burn vs. Cefepime:Cancer	101.7	61.16	40.51	11.44	1	1	5.007	20
Ceftazidime:Burn vs. Cefepime:Burn	101.7	98.33	3.333	10.14	1	1	0.4649	20
Ceftazidime:Burn vs. Cefepime:Others	101.7	48.56	53.11	11.44	1	1	6.565	20
Ceftazidime:Burn vs. Ceftolozane/Tazobactam:Cancer	101.7	57.82	43.84	11.44	1	1	5.419	20
Ceftazidime:Burn vs. Ceftolozane/Tazobactam:Burn	101.7	95	6.667	10.14	1	1	0.9297	20
Ceftazidime:Burn vs. Ceftolozane/Tazobactam:Others	101.7	45.22	56.44	11.44	1	1	6.977	20
Ceftazidime:Burn vs. Ceftazidime/Avibactam:Cancer	101.7	56.16	45.51	11.44	1	1	5.625	20
Ceftazidime:Burn vs. Ceftazidime/Avibactam:Burn	101.7	93.33	8.333	10.14	1	1	1.162	20
Ceftazidime:Burn vs. Ceftazidime/Avibactam:Others	101.7	43.56	58.11	11.44	1	1	7.183	20
Ceftazidime:Burn vs. Piperacillin/Tazobactam:Cancer	101.7	59.49	42.17	11.44	1	1	5.213	20
Ceftazidime:Burn vs. Piperacillin/Tazobactam:Burn	101.7	96.66	5	10.14	1	1	0.6973	20
Ceftazidime:Burn vs. Piperacillin/Tazobactam:Others	101.7	46.89	54.77	11.44	1	1	6.771	20
Ceftazidime:Burn vs. Imipenem:Cancer	101.7	50.68	50.98	11.44	1	1	6.302	20
Ceftazidime:Burn vs. Imipenem:Burn	101.7	87.85	13.81	10.14	1	1	1.926	20
Ceftazidime:Burn vs. Imipenem:Others	101.7	38.08	63.58	11.44	1	1	7.86	20
Ceftazidime:Burn vs. Meropenem:Cancer	101.7	45.68	55.98	11.44	1	1	6.921	20
Ceftazidime:Burn vs. Meropenem:Burn	101.7	82.85	18.81	10.14	1	1	2.623	20
Ceftazidime:Burn vs. Meropenem:Others	101.7	33.08	68.58	11.44	1	1	8.478	20
Ceftazidime:Burn vs. Gentamicin:Cancer	101.7	47.35	54.32	11.44	1	1	6.715	20
Ceftazidime:Burn vs. Gentamicin:Burn	101.7	84.52	17.14	10.14	1	1	2.391	20
Ceftazidime:Burn vs. Gentamicin:Others	101.7	34.75	66.92	11.44	1	1	8.272	20
Ceftazidime:Burn vs. Ciprofloxacin:Cancer	101.7	49.01	52.65	11.44	1	1	6.508	20
Ceftazidime:Burn vs. Ciprofloxacin:Burn	101.7	86.19	15.48	10.14	1	1	2.158	20
Ceftazidime:Burn vs. Ciprofloxacin:Others	101.7	36.41	65.25	11.44	1	1	8.066	20
Ceftazidime:Burn vs. Amikacin:Cancer	101.7	41.63	60.03	11.44	1	1	7.421	20
Ceftazidime:Burn vs. Amikacin:Burn	101.7	78.8	22.86	10.14	1	1	3.188	20
Ceftazidime:Burn vs. Amikacin:Others	101.7	29.03	72.63	11.44	1	1	8.979	20
Ceftazidime:Burn vs. Colistin:Cancer	101.7	-4.858	106.5	11.44	1	1	13.17	20
Ceftazidime:Burn vs. Colistin:Burn	101.7	32.32	69.35	10.14	1	1	9.671	20
Ceftazidime:Burn vs. Colistin:Others	101.7	-17.46	119.1	11.44	1	1	14.73	20
Ceftazidime:Others vs. Cefepime:Cancer	51.89	61.16	-9.267	11.44	1	1	1.146	20
Ceftazidime:Others vs. Cefepime:Burn	51.89	98.33	-46.44	11.44	1	1	5.741	20
Ceftazidime:Others vs. Cefepime:Others	51.89	48.56	3.333	10.14	1	1	0.4649	20
Ceftazidime:Others vs. Ceftolozane/Tazobactam:Cancer	51.89	57.82	-5.933	11.44	1	1	0.7335	20
Ceftazidime:Others vs. Ceftolozane/Tazobactam:Burn	51.89	95	-43.11	11.44	1	1	5.329	20
Ceftazidime:Others vs. Ceftolozane/Tazobactam:Others	51.89	45.22	6.667	10.14	1	1	0.9297	20
Ceftazidime:Others vs. Ceftazidime/Avibactam:Cancer	51.89	56.16	-4.267	11.44	1	1	0.5274	20
Ceftazidime:Others vs. Ceftazidime/Avibactam:Burn	51.89	93.33	-41.44	11.44	1	1	5.123	20
Ceftazidime:Others vs. Ceftazidime/Avibactam:Others	51.89	43.56	8.333	10.14	1	1	1.162	20
Ceftazidime:Others vs. Piperacillin/Tazobactam:Cancer	51.89	59.49	-7.6	11.44	1	1	0.9395	20
Ceftazidime:Others vs. Piperacillin/Tazobactam:Burn	51.89	96.66	-44.77	11.44	1	1	5.535	20
Ceftazidime:Others vs. Piperacillin/Tazobactam:Others	51.89	46.89	5	10.14	1	1	0.6973	20
Ceftazidime:Others vs. Imipenem:Cancer	51.89	50.68	1.21	11.44	1	1	0.1496	20
Ceftazidime:Others vs. Imipenem:Burn	51.89	87.85	-35.96	11.44	1	1	4.446	20
Ceftazidime:Others vs. Imipenem:Others	51.89	38.08	13.81	10.14	1	1	1.926	20
Ceftazidime:Others vs. Meropenem:Cancer	51.89	45.68	6.21	11.44	1	1	0.7677	20
Ceftazidime:Others vs. Meropenem:Burn	51.89	82.85	-30.96	11.44	1	1	3.828	20
Ceftazidime:Others vs. Meropenem:Others	51.89	33.08	18.81	10.14	1	1	2.623	20
Ceftazidime:Others vs. Gentamicin:Cancer	51.89	47.35	4.543	11.44	1	1	0.5616	20
Ceftazidime:Others vs. Gentamicin:Burn	51.89	84.52	-32.63	11.44	1	1	4.034	20
Ceftazidime:Others vs. Gentamicin:Others	51.89	34.75	17.14	10.14	1	1	2.391	20
Ceftazidime:Others vs. Ciprofloxacin:Cancer	51.89	49.01	2.877	11.44	1	1	0.3556	20
Ceftazidime:Others vs. Ciprofloxacin:Burn	51.89	86.19	-34.3	11.44	1	1	4.24	20
Ceftazidime:Others vs. Ciprofloxacin:Others	51.89	36.41	15.48	10.14	1	1	2.158	20
Ceftazidime:Others vs. Amikacin:Cancer	51.89	41.63	10.26	11.44	1	1	1.268	20
Ceftazidime:Others vs. Amikacin:Burn	51.89	78.8	-26.91	11.44	1	1	3.327	20
Ceftazidime:Others vs. Amikacin:Others	51.89	29.03	22.86	10.14	1	1	3.188	20
Ceftazidime:Others vs. Colistin:Cancer	51.89	-4.858	56.75	11.44	1	1	7.015	20
Ceftazidime:Others vs. Colistin:Burn	51.89	32.32	19.57	11.44	1	1	2.42	20
Ceftazidime:Others vs. Colistin:Others	51.89	-17.46	69.35	10.14	1	1	9.671	20
Cefepime:Cancer vs. Cefepime:Burn	61.16	98.33	-37.17	5.296	1	1	9.927	20
Cefepime:Cancer vs. Cefepime:Others	61.16	48.56	12.6	5.296	1	1	3.365	20
Cefepime:Cancer vs. Ceftolozane/Tazobactam:Cancer	61.16	57.82	3.333	10.14	1	1	0.4649	20
Cefepime:Cancer vs. Ceftolozane/Tazobactam:Burn	61.16	95	-33.84	11.44	1	1	4.183	20
Cefepime:Cancer vs. Ceftolozane/Tazobactam:Others	61.16	45.22	15.93	11.44	1	1	1.97	20
Cefepime:Cancer vs. Ceftazidime/Avibactam:Cancer	61.16	56.16	5	10.14	1	1	0.6973	20
Cefepime:Cancer vs. Ceftazidime/Avibactam:Burn	61.16	93.33	-32.17	11.44	1	1	3.977	20
Cefepime:Cancer vs. Ceftazidime/Avibactam:Others	61.16	43.56	17.6	11.44	1	1	2.176	20
Cefepime:Cancer vs. Piperacillin/Tazobactam:Cancer	61.16	59.49	1.667	10.14	1	1	0.2324	20
Cefepime:Cancer vs. Piperacillin/Tazobactam:Burn	61.16	96.66	-35.51	11.44	1	1	4.389	20
Cefepime:Cancer vs. Piperacillin/Tazobactam:Others	61.16	46.89	14.27	11.44	1	1	1.764	20
Cefepime:Cancer vs. Imipenem:Cancer	61.16	50.68	10.48	10.14	1	1	1.461	20
Cefepime:Cancer vs. Imipenem:Burn	61.16	87.85	-26.7	11.44	1	1	3.3	20
Cefepime:Cancer vs. Imipenem:Others	61.16	38.08	23.08	11.44	1	1	2.853	20
Cefepime:Cancer vs. Meropenem:Cancer	61.16	45.68	15.48	10.14	1	1	2.158	20
Cefepime:Cancer vs. Meropenem:Burn	61.16	82.85	-21.7	11.44	1	1	2.682	20
Cefepime:Cancer vs. Meropenem:Others	61.16	33.08	28.08	11.44	1	1	3.471	20
Cefepime:Cancer vs. Gentamicin:Cancer	61.16	47.35	13.81	10.14	1	1	1.926	20
Cefepime:Cancer vs. Gentamicin:Burn	61.16	84.52	-23.36	11.44	1	1	2.888	20
Cefepime:Cancer vs. Gentamicin:Others	61.16	34.75	26.41	11.44	1	1	3.265	20
Cefepime:Cancer vs. Ciprofloxacin:Cancer	61.16	49.01	12.14	10.14	1	1	1.694	20
Cefepime:Cancer vs. Ciprofloxacin:Burn	61.16	86.19	-25.03	11.44	1	1	3.094	20
Cefepime:Cancer vs. Ciprofloxacin:Others	61.16	36.41	24.74	11.44	1	1	3.059	20
Cefepime:Cancer vs. Amikacin:Cancer	61.16	41.63	19.53	10.14	1	1	2.723	20
Cefepime:Cancer vs. Amikacin:Burn	61.16	78.8	-17.65	11.44	1	1	2.181	20
Cefepime:Cancer vs. Amikacin:Others	61.16	29.03	32.13	11.44	1	1	3.971	20
Cefepime:Cancer vs. Colistin:Cancer	61.16	-4.858	66.01	10.14	1	1	9.206	20
Cefepime:Cancer vs. Colistin:Burn	61.16	32.32	28.84	11.44	1	1	3.565	20
Cefepime:Cancer vs. Colistin:Others	61.16	-17.46	78.61	11.44	1	1	9.718	20
Cefepime:Burn vs. Cefepime:Others	98.33	48.56	49.77	5.296	1	1	13.29	20
Cefepime:Burn vs. Ceftolozane/Tazobactam:Cancer	98.33	57.82	40.51	11.44	1	1	5.007	20
Cefepime:Burn vs. Ceftolozane/Tazobactam:Burn	98.33	95	3.333	10.14	1	1	0.4649	20
Cefepime:Burn vs. Ceftolozane/Tazobactam:Others	98.33	45.22	53.11	11.44	1	1	6.565	20
Cefepime:Burn vs. Ceftazidime/Avibactam:Cancer	98.33	56.16	42.17	11.44	1	1	5.213	20
Cefepime:Burn vs. Ceftazidime/Avibactam:Burn	98.33	93.33	5	10.14	1	1	0.6973	20
Cefepime:Burn vs. Ceftazidime/Avibactam:Others	98.33	43.56	54.77	11.44	1	1	6.771	20
Cefepime:Burn vs. Piperacillin/Tazobactam:Cancer	98.33	59.49	38.84	11.44	1	1	4.801	20
Cefepime:Burn vs. Piperacillin/Tazobactam:Burn	98.33	96.66	1.667	10.14	1	1	0.2324	20
Cefepime:Burn vs. Piperacillin/Tazobactam:Others	98.33	46.89	51.44	11.44	1	1	6.359	20
Cefepime:Burn vs. Imipenem:Cancer	98.33	50.68	47.65	11.44	1	1	5.89	20
Cefepime:Burn vs. Imipenem:Burn	98.33	87.85	10.48	10.14	1	1	1.461	20
Cefepime:Burn vs. Imipenem:Others	98.33	38.08	60.25	11.44	1	1	7.448	20
Cefepime:Burn vs. Meropenem:Cancer	98.33	45.68	52.65	11.44	1	1	6.508	20
Cefepime:Burn vs. Meropenem:Burn	98.33	82.85	15.48	10.14	1	1	2.158	20
Cefepime:Burn vs. Meropenem:Others	98.33	33.08	65.25	11.44	1	1	8.066	20
Cefepime:Burn vs. Gentamicin:Cancer	98.33	47.35	50.98	11.44	1	1	6.302	20
Cefepime:Burn vs. Gentamicin:Burn	98.33	84.52	13.81	10.14	1	1	1.926	20
Cefepime:Burn vs. Gentamicin:Others	98.33	34.75	63.58	11.44	1	1	7.86	20
Cefepime:Burn vs. Ciprofloxacin:Cancer	98.33	49.01	49.32	11.44	1	1	6.096	20
Cefepime:Burn vs. Ciprofloxacin:Burn	98.33	86.19	12.14	10.14	1	1	1.694	20
Cefepime:Burn vs. Ciprofloxacin:Others	98.33	36.41	61.92	11.44	1	1	7.654	20
Cefepime:Burn vs. Amikacin:Cancer	98.33	41.63	56.7	11.44	1	1	7.009	20
Cefepime:Burn vs. Amikacin:Burn	98.33	78.8	19.53	10.14	1	1	2.723	20
Cefepime:Burn vs. Amikacin:Others	98.33	29.03	69.3	11.44	1	1	8.567	20
Cefepime:Burn vs. Colistin:Cancer	98.33	-4.858	103.2	11.44	1	1	12.76	20
Cefepime:Burn vs. Colistin:Burn	98.33	32.32	66.01	10.14	1	1	9.206	20
Cefepime:Burn vs. Colistin:Others	98.33	-17.46	115.8	11.44	1	1	14.31	20
Cefepime:Others vs. Ceftolozane/Tazobactam:Cancer	48.56	57.82	-9.267	11.44	1	1	1.146	20
Cefepime:Others vs. Ceftolozane/Tazobactam:Burn	48.56	95	-46.44	11.44	1	1	5.741	20
Cefepime:Others vs. Ceftolozane/Tazobactam:Others	48.56	45.22	3.333	10.14	1	1	0.4649	20
Cefepime:Others vs. Ceftazidime/Avibactam:Cancer	48.56	56.16	-7.6	11.44	1	1	0.9395	20
Cefepime:Others vs. Ceftazidime/Avibactam:Burn	48.56	93.33	-44.77	11.44	1	1	5.535	20
Cefepime:Others vs. Ceftazidime/Avibactam:Others	48.56	43.56	5	10.14	1	1	0.6973	20
Cefepime:Others vs. Piperacillin/Tazobactam:Cancer	48.56	59.49	-10.93	11.44	1	1	1.352	20
Cefepime:Others vs. Piperacillin/Tazobactam:Burn	48.56	96.66	-48.11	11.44	1	1	5.947	20
Cefepime:Others vs. Piperacillin/Tazobactam:Others	48.56	46.89	1.667	10.14	1	1	0.2324	20
Cefepime:Others vs. Imipenem:Cancer	48.56	50.68	-2.123	11.44	1	1	0.2625	20
Cefepime:Others vs. Imipenem:Burn	48.56	87.85	-39.3	11.44	1	1	4.858	20
Cefepime:Others vs. Imipenem:Others	48.56	38.08	10.48	10.14	1	1	1.461	20
Cefepime:Others vs. Meropenem:Cancer	48.56	45.68	2.877	11.44	1	1	0.3556	20
Cefepime:Others vs. Meropenem:Burn	48.56	82.85	-34.3	11.44	1	1	4.24	20
Cefepime:Others vs. Meropenem:Others	48.56	33.08	15.48	10.14	1	1	2.158	20
Cefepime:Others vs. Gentamicin:Cancer	48.56	47.35	1.21	11.44	1	1	0.1496	20
Cefepime:Others vs. Gentamicin:Burn	48.56	84.52	-35.96	11.44	1	1	4.446	20
Cefepime:Others vs. Gentamicin:Others	48.56	34.75	13.81	10.14	1	1	1.926	20
Cefepime:Others vs. Ciprofloxacin:Cancer	48.56	49.01	-0.4567	11.44	1	1	0.05645	20
Cefepime:Others vs. Ciprofloxacin:Burn	48.56	86.19	-37.63	11.44	1	1	4.652	20
Cefepime:Others vs. Ciprofloxacin:Others	48.56	36.41	12.14	10.14	1	1	1.694	20
Cefepime:Others vs. Amikacin:Cancer	48.56	41.63	6.927	11.44	1	1	0.8563	20
Cefepime:Others vs. Amikacin:Burn	48.56	78.8	-30.25	11.44	1	1	3.739	20
Cefepime:Others vs. Amikacin:Others	48.56	29.03	19.53	10.14	1	1	2.723	20
Cefepime:Others vs. Colistin:Cancer	48.56	-4.858	53.41	11.44	1	1	6.603	20
Cefepime:Others vs. Colistin:Burn	48.56	32.32	16.24	11.44	1	1	2.008	20
Cefepime:Others vs. Colistin:Others	48.56	-17.46	66.01	10.14	1	1	9.206	20
Ceftolozane/Tazobactam:Cancer vs. Ceftolozane/Tazobactam:Burn	57.82	95	-37.17	5.296	1	1	9.927	20
Ceftolozane/Tazobactam:Cancer vs. Ceftolozane/Tazobactam:Others	57.82	45.22	12.6	5.296	1	1	3.365	20
Ceftolozane/Tazobactam:Cancer vs. Ceftazidime/Avibactam:Cancer	57.82	56.16	1.667	10.14	1	1	0.2324	20
Ceftolozane/Tazobactam:Cancer vs. Ceftazidime/Avibactam:Burn	57.82	93.33	-35.51	11.44	1	1	4.389	20
Ceftolozane/Tazobactam:Cancer vs. Ceftazidime/Avibactam:Others	57.82	43.56	14.27	11.44	1	1	1.764	20
Ceftolozane/Tazobactam:Cancer vs. Piperacillin/Tazobactam:Cancer	57.82	59.49	-1.667	10.14	1	1	0.2324	20
Ceftolozane/Tazobactam:Cancer vs. Piperacillin/Tazobactam:Burn	57.82	96.66	-38.84	11.44	1	1	4.801	20
Ceftolozane/Tazobactam:Cancer vs. Piperacillin/Tazobactam:Others	57.82	46.89	10.93	11.44	1	1	1.352	20
Ceftolozane/Tazobactam:Cancer vs. Imipenem:Cancer	57.82	50.68	7.143	10.14	1	1	0.9962	20
Ceftolozane/Tazobactam:Cancer vs. Imipenem:Burn	57.82	87.85	-30.03	11.44	1	1	3.712	20
Ceftolozane/Tazobactam:Cancer vs. Imipenem:Others	57.82	38.08	19.74	11.44	1	1	2.441	20
Ceftolozane/Tazobactam:Cancer vs. Meropenem:Cancer	57.82	45.68	12.14	10.14	1	1	1.694	20
Ceftolozane/Tazobactam:Cancer vs. Meropenem:Burn	57.82	82.85	-25.03	11.44	1	1	3.094	20
Ceftolozane/Tazobactam:Cancer vs. Meropenem:Others	57.82	33.08	24.74	11.44	1	1	3.059	20
Ceftolozane/Tazobactam:Cancer vs. Gentamicin:Cancer	57.82	47.35	10.48	10.14	1	1	1.461	20
Ceftolozane/Tazobactam:Cancer vs. Gentamicin:Burn	57.82	84.52	-26.7	11.44	1	1	3.3	20
Ceftolozane/Tazobactam:Cancer vs. Gentamicin:Others	57.82	34.75	23.08	11.44	1	1	2.853	20
Ceftolozane/Tazobactam:Cancer vs. Ciprofloxacin:Cancer	57.82	49.01	8.81	10.14	1	1	1.229	20
Ceftolozane/Tazobactam:Cancer vs. Ciprofloxacin:Burn	57.82	86.19	-28.36	11.44	1	1	3.506	20
Ceftolozane/Tazobactam:Cancer vs. Ciprofloxacin:Others	57.82	36.41	21.41	11.44	1	1	2.647	20
Ceftolozane/Tazobactam:Cancer vs. Amikacin:Cancer	57.82	41.63	16.19	10.14	1	1	2.258	20
Ceftolozane/Tazobactam:Cancer vs. Amikacin:Burn	57.82	78.8	-20.98	11.44	1	1	2.593	20
Ceftolozane/Tazobactam:Cancer vs. Amikacin:Others	57.82	29.03	28.79	11.44	1	1	3.559	20
Ceftolozane/Tazobactam:Cancer vs. Colistin:Cancer	57.82	-4.858	62.68	10.14	1	1	8.741	20
Ceftolozane/Tazobactam:Cancer vs. Colistin:Burn	57.82	32.32	25.51	11.44	1	1	3.153	20
Ceftolozane/Tazobactam:Cancer vs. Colistin:Others	57.82	-17.46	75.28	11.44	1	1	9.306	20
Ceftolozane/Tazobactam:Burn vs. Ceftolozane/Tazobactam:Others	95	45.22	49.77	5.296	1	1	13.29	20
Ceftolozane/Tazobactam:Burn vs. Ceftazidime/Avibactam:Cancer	95	56.16	38.84	11.44	1	1	4.801	20
Ceftolozane/Tazobactam:Burn vs. Ceftazidime/Avibactam:Burn	95	93.33	1.667	10.14	1	1	0.2324	20
Ceftolozane/Tazobactam:Burn vs. Ceftazidime/Avibactam:Others	95	43.56	51.44	11.44	1	1	6.359	20
Ceftolozane/Tazobactam:Burn vs. Piperacillin/Tazobactam:Cancer	95	59.49	35.51	11.44	1	1	4.389	20
Ceftolozane/Tazobactam:Burn vs. Piperacillin/Tazobactam:Burn	95	96.66	-1.667	10.14	1	1	0.2324	20
Ceftolozane/Tazobactam:Burn vs. Piperacillin/Tazobactam:Others	95	46.89	48.11	11.44	1	1	5.947	20
Ceftolozane/Tazobactam:Burn vs. Imipenem:Cancer	95	50.68	44.32	11.44	1	1	5.478	20
Ceftolozane/Tazobactam:Burn vs. Imipenem:Burn	95	87.85	7.143	10.14	1	1	0.9962	20
Ceftolozane/Tazobactam:Burn vs. Imipenem:Others	95	38.08	56.92	11.44	1	1	7.036	20
Ceftolozane/Tazobactam:Burn vs. Meropenem:Cancer	95	45.68	49.32	11.44	1	1	6.096	20
Ceftolozane/Tazobactam:Burn vs. Meropenem:Burn	95	82.85	12.14	10.14	1	1	1.694	20
Ceftolozane/Tazobactam:Burn vs. Meropenem:Others	95	33.08	61.92	11.44	1	1	7.654	20
Ceftolozane/Tazobactam:Burn vs. Gentamicin:Cancer	95	47.35	47.65	11.44	1	1	5.89	20
Ceftolozane/Tazobactam:Burn vs. Gentamicin:Burn	95	84.52	10.48	10.14	1	1	1.461	20
Ceftolozane/Tazobactam:Burn vs. Gentamicin:Others	95	34.75	60.25	11.44	1	1	7.448	20
Ceftolozane/Tazobactam:Burn vs. Ciprofloxacin:Cancer	95	49.01	45.98	11.44	1	1	5.684	20
Ceftolozane/Tazobactam:Burn vs. Ciprofloxacin:Burn	95	86.19	8.81	10.14	1	1	1.229	20
Ceftolozane/Tazobactam:Burn vs. Ciprofloxacin:Others	95	36.41	58.58	11.44	1	1	7.242	20
Ceftolozane/Tazobactam:Burn vs. Amikacin:Cancer	95	41.63	53.37	11.44	1	1	6.597	20
Ceftolozane/Tazobactam:Burn vs. Amikacin:Burn	95	78.8	16.19	10.14	1	1	2.258	20
Ceftolozane/Tazobactam:Burn vs. Amikacin:Others	95	29.03	65.97	11.44	1	1	8.155	20
Ceftolozane/Tazobactam:Burn vs. Colistin:Cancer	95	-4.858	99.85	11.44	1	1	12.34	20
Ceftolozane/Tazobactam:Burn vs. Colistin:Burn	95	32.32	62.68	10.14	1	1	8.741	20
Ceftolozane/Tazobactam:Burn vs. Colistin:Others	95	-17.46	112.5	11.44	1	1	13.9	20
Ceftolozane/Tazobactam:Others vs. Ceftazidime/Avibactam:Cancer	45.22	56.16	-10.93	11.44	1	1	1.352	20
Ceftolozane/Tazobactam:Others vs. Ceftazidime/Avibactam:Burn	45.22	93.33	-48.11	11.44	1	1	5.947	20
Ceftolozane/Tazobactam:Others vs. Ceftazidime/Avibactam:Others	45.22	43.56	1.667	10.14	1	1	0.2324	20
Ceftolozane/Tazobactam:Others vs. Piperacillin/Tazobactam:Cancer	45.22	59.49	-14.27	11.44	1	1	1.764	20
Ceftolozane/Tazobactam:Others vs. Piperacillin/Tazobactam:Burn	45.22	96.66	-51.44	11.44	1	1	6.359	20
Ceftolozane/Tazobactam:Others vs. Piperacillin/Tazobactam:Others	45.22	46.89	-1.667	10.14	1	1	0.2324	20
Ceftolozane/Tazobactam:Others vs. Imipenem:Cancer	45.22	50.68	-5.457	11.44	1	1	0.6745	20
Ceftolozane/Tazobactam:Others vs. Imipenem:Burn	45.22	87.85	-42.63	11.44	1	1	5.27	20
Ceftolozane/Tazobactam:Others vs. Imipenem:Others	45.22	38.08	7.143	10.14	1	1	0.9962	20
Ceftolozane/Tazobactam:Others vs. Meropenem:Cancer	45.22	45.68	-0.4567	11.44	1	1	0.05645	20
Ceftolozane/Tazobactam:Others vs. Meropenem:Burn	45.22	82.85	-37.63	11.44	1	1	4.652	20
Ceftolozane/Tazobactam:Others vs. Meropenem:Others	45.22	33.08	12.14	10.14	1	1	1.694	20
Ceftolozane/Tazobactam:Others vs. Gentamicin:Cancer	45.22	47.35	-2.123	11.44	1	1	0.2625	20
Ceftolozane/Tazobactam:Others vs. Gentamicin:Burn	45.22	84.52	-39.3	11.44	1	1	4.858	20
Ceftolozane/Tazobactam:Others vs. Gentamicin:Others	45.22	34.75	10.48	10.14	1	1	1.461	20
Ceftolozane/Tazobactam:Others vs. Ciprofloxacin:Cancer	45.22	49.01	-3.79	11.44	1	1	0.4685	20
Ceftolozane/Tazobactam:Others vs. Ciprofloxacin:Burn	45.22	86.19	-40.96	11.44	1	1	5.064	20
Ceftolozane/Tazobactam:Others vs. Ciprofloxacin:Others	45.22	36.41	8.81	10.14	1	1	1.229	20
Ceftolozane/Tazobactam:Others vs. Amikacin:Cancer	45.22	41.63	3.593	11.44	1	1	0.4442	20
Ceftolozane/Tazobactam:Others vs. Amikacin:Burn	45.22	78.8	-33.58	11.44	1	1	4.151	20
Ceftolozane/Tazobactam:Others vs. Amikacin:Others	45.22	29.03	16.19	10.14	1	1	2.258	20
Ceftolozane/Tazobactam:Others vs. Colistin:Cancer	45.22	-4.858	50.08	11.44	1	1	6.191	20
Ceftolozane/Tazobactam:Others vs. Colistin:Burn	45.22	32.32	12.91	11.44	1	1	1.596	20
Ceftolozane/Tazobactam:Others vs. Colistin:Others	45.22	-17.46	62.68	10.14	1	1	8.741	20
Ceftazidime/Avibactam:Cancer vs. Ceftazidime/Avibactam:Burn	56.16	93.33	-37.17	5.296	1	1	9.927	20
Ceftazidime/Avibactam:Cancer vs. Ceftazidime/Avibactam:Others	56.16	43.56	12.6	5.296	1	1	3.365	20
Ceftazidime/Avibactam:Cancer vs. Piperacillin/Tazobactam:Cancer	56.16	59.49	-3.333	10.14	1	1	0.4649	20
Ceftazidime/Avibactam:Cancer vs. Piperacillin/Tazobactam:Burn	56.16	96.66	-40.51	11.44	1	1	5.007	20
Ceftazidime/Avibactam:Cancer vs. Piperacillin/Tazobactam:Others	56.16	46.89	9.267	11.44	1	1	1.146	20
Ceftazidime/Avibactam:Cancer vs. Imipenem:Cancer	56.16	50.68	5.477	10.14	1	1	0.7638	20
Ceftazidime/Avibactam:Cancer vs. Imipenem:Burn	56.16	87.85	-31.7	11.44	1	1	3.918	20
Ceftazidime/Avibactam:Cancer vs. Imipenem:Others	56.16	38.08	18.08	11.44	1	1	2.235	20
Ceftazidime/Avibactam:Cancer vs. Meropenem:Cancer	56.16	45.68	10.48	10.14	1	1	1.461	20
Ceftazidime/Avibactam:Cancer vs. Meropenem:Burn	56.16	82.85	-26.7	11.44	1	1	3.3	20
Ceftazidime/Avibactam:Cancer vs. Meropenem:Others	56.16	33.08	23.08	11.44	1	1	2.853	20
Ceftazidime/Avibactam:Cancer vs. Gentamicin:Cancer	56.16	47.35	8.81	10.14	1	1	1.229	20
Ceftazidime/Avibactam:Cancer vs. Gentamicin:Burn	56.16	84.52	-28.36	11.44	1	1	3.506	20
Ceftazidime/Avibactam:Cancer vs. Gentamicin:Others	56.16	34.75	21.41	11.44	1	1	2.647	20
Ceftazidime/Avibactam:Cancer vs. Ciprofloxacin:Cancer	56.16	49.01	7.143	10.14	1	1	0.9962	20
Ceftazidime/Avibactam:Cancer vs. Ciprofloxacin:Burn	56.16	86.19	-30.03	11.44	1	1	3.712	20
Ceftazidime/Avibactam:Cancer vs. Ciprofloxacin:Others	56.16	36.41	19.74	11.44	1	1	2.441	20
Ceftazidime/Avibactam:Cancer vs. Amikacin:Cancer	56.16	41.63	14.53	10.14	1	1	2.026	20
Ceftazidime/Avibactam:Cancer vs. Amikacin:Burn	56.16	78.8	-22.65	11.44	1	1	2.799	20
Ceftazidime/Avibactam:Cancer vs. Amikacin:Others	56.16	29.03	27.13	11.44	1	1	3.353	20
Ceftazidime/Avibactam:Cancer vs. Colistin:Cancer	56.16	-4.858	61.01	10.14	1	1	8.509	20
Ceftazidime/Avibactam:Cancer vs. Colistin:Burn	56.16	32.32	23.84	11.44	1	1	2.947	20
Ceftazidime/Avibactam:Cancer vs. Colistin:Others	56.16	-17.46	73.61	11.44	1	1	9.1	20
Ceftazidime/Avibactam:Burn vs. Ceftazidime/Avibactam:Others	93.33	43.56	49.77	5.296	1	1	13.29	20
Ceftazidime/Avibactam:Burn vs. Piperacillin/Tazobactam:Cancer	93.33	59.49	33.84	11.44	1	1	4.183	20
Ceftazidime/Avibactam:Burn vs. Piperacillin/Tazobactam:Burn	93.33	96.66	-3.333	10.14	1	1	0.4649	20
Ceftazidime/Avibactam:Burn vs. Piperacillin/Tazobactam:Others	93.33	46.89	46.44	11.44	1	1	5.741	20
Ceftazidime/Avibactam:Burn vs. Imipenem:Cancer	93.33	50.68	42.65	11.44	1	1	5.272	20
Ceftazidime/Avibactam:Burn vs. Imipenem:Burn	93.33	87.85	5.477	10.14	1	1	0.7638	20
Ceftazidime/Avibactam:Burn vs. Imipenem:Others	93.33	38.08	55.25	11.44	1	1	6.83	20
Ceftazidime/Avibactam:Burn vs. Meropenem:Cancer	93.33	45.68	47.65	11.44	1	1	5.89	20
Ceftazidime/Avibactam:Burn vs. Meropenem:Burn	93.33	82.85	10.48	10.14	1	1	1.461	20
Ceftazidime/Avibactam:Burn vs. Meropenem:Others	93.33	33.08	60.25	11.44	1	1	7.448	20
Ceftazidime/Avibactam:Burn vs. Gentamicin:Cancer	93.33	47.35	45.98	11.44	1	1	5.684	20
Ceftazidime/Avibactam:Burn vs. Gentamicin:Burn	93.33	84.52	8.81	10.14	1	1	1.229	20
Ceftazidime/Avibactam:Burn vs. Gentamicin:Others	93.33	34.75	58.58	11.44	1	1	7.242	20
Ceftazidime/Avibactam:Burn vs. Ciprofloxacin:Cancer	93.33	49.01	44.32	11.44	1	1	5.478	20
Ceftazidime/Avibactam:Burn vs. Ciprofloxacin:Burn	93.33	86.19	7.143	10.14	1	1	0.9962	20
Ceftazidime/Avibactam:Burn vs. Ciprofloxacin:Others	93.33	36.41	56.92	11.44	1	1	7.036	20
Ceftazidime/Avibactam:Burn vs. Amikacin:Cancer	93.33	41.63	51.7	11.44	1	1	6.391	20
Ceftazidime/Avibactam:Burn vs. Amikacin:Burn	93.33	78.8	14.53	10.14	1	1	2.026	20
Ceftazidime/Avibactam:Burn vs. Amikacin:Others	93.33	29.03	64.3	11.44	1	1	7.949	20
Ceftazidime/Avibactam:Burn vs. Colistin:Cancer	93.33	-4.858	98.19	11.44	1	1	12.14	20
Ceftazidime/Avibactam:Burn vs. Colistin:Burn	93.33	32.32	61.01	10.14	1	1	8.509	20
Ceftazidime/Avibactam:Burn vs. Colistin:Others	93.33	-17.46	110.8	11.44	1	1	13.7	20
Ceftazidime/Avibactam:Others vs. Piperacillin/Tazobactam:Cancer	43.56	59.49	-15.93	11.44	1	1	1.97	20
Ceftazidime/Avibactam:Others vs. Piperacillin/Tazobactam:Burn	43.56	96.66	-53.11	11.44	1	1	6.565	20
Ceftazidime/Avibactam:Others vs. Piperacillin/Tazobactam:Others	43.56	46.89	-3.333	10.14	1	1	0.4649	20
Ceftazidime/Avibactam:Others vs. Imipenem:Cancer	43.56	50.68	-7.123	11.44	1	1	0.8806	20
Ceftazidime/Avibactam:Others vs. Imipenem:Burn	43.56	87.85	-44.3	11.44	1	1	5.476	20
Ceftazidime/Avibactam:Others vs. Imipenem:Others	43.56	38.08	5.477	10.14	1	1	0.7638	20
Ceftazidime/Avibactam:Others vs. Meropenem:Cancer	43.56	45.68	-2.123	11.44	1	1	0.2625	20
Ceftazidime/Avibactam:Others vs. Meropenem:Burn	43.56	82.85	-39.3	11.44	1	1	4.858	20
Ceftazidime/Avibactam:Others vs. Meropenem:Others	43.56	33.08	10.48	10.14	1	1	1.461	20
Ceftazidime/Avibactam:Others vs. Gentamicin:Cancer	43.56	47.35	-3.79	11.44	1	1	0.4685	20
Ceftazidime/Avibactam:Others vs. Gentamicin:Burn	43.56	84.52	-40.96	11.44	1	1	5.064	20
Ceftazidime/Avibactam:Others vs. Gentamicin:Others	43.56	34.75	8.81	10.14	1	1	1.229	20
Ceftazidime/Avibactam:Others vs. Ciprofloxacin:Cancer	43.56	49.01	-5.457	11.44	1	1	0.6745	20
Ceftazidime/Avibactam:Others vs. Ciprofloxacin:Burn	43.56	86.19	-42.63	11.44	1	1	5.27	20
Ceftazidime/Avibactam:Others vs. Ciprofloxacin:Others	43.56	36.41	7.143	10.14	1	1	0.9962	20
Ceftazidime/Avibactam:Others vs. Amikacin:Cancer	43.56	41.63	1.927	11.44	1	1	0.2382	20
Ceftazidime/Avibactam:Others vs. Amikacin:Burn	43.56	78.8	-35.25	11.44	1	1	4.357	20
Ceftazidime/Avibactam:Others vs. Amikacin:Others	43.56	29.03	14.53	10.14	1	1	2.026	20
Ceftazidime/Avibactam:Others vs. Colistin:Cancer	43.56	-4.858	48.41	11.44	1	1	5.985	20
Ceftazidime/Avibactam:Others vs. Colistin:Burn	43.56	32.32	11.24	11.44	1	1	1.39	20
Ceftazidime/Avibactam:Others vs. Colistin:Others	43.56	-17.46	61.01	10.14	1	1	8.509	20
Piperacillin/Tazobactam:Cancer vs. Piperacillin/Tazobactam:Burn	59.49	96.66	-37.17	5.296	1	1	9.927	20
Piperacillin/Tazobactam:Cancer vs. Piperacillin/Tazobactam:Others	59.49	46.89	12.6	5.296	1	1	3.365	20
Piperacillin/Tazobactam:Cancer vs. Imipenem:Cancer	59.49	50.68	8.81	10.14	1	1	1.229	20
Piperacillin/Tazobactam:Cancer vs. Imipenem:Burn	59.49	87.85	-28.36	11.44	1	1	3.506	20
Piperacillin/Tazobactam:Cancer vs. Imipenem:Others	59.49	38.08	21.41	11.44	1	1	2.647	20
Piperacillin/Tazobactam:Cancer vs. Meropenem:Cancer	59.49	45.68	13.81	10.14	1	1	1.926	20
Piperacillin/Tazobactam:Cancer vs. Meropenem:Burn	59.49	82.85	-23.36	11.44	1	1	2.888	20
Piperacillin/Tazobactam:Cancer vs. Meropenem:Others	59.49	33.08	26.41	11.44	1	1	3.265	20
Piperacillin/Tazobactam:Cancer vs. Gentamicin:Cancer	59.49	47.35	12.14	10.14	1	1	1.694	20
Piperacillin/Tazobactam:Cancer vs. Gentamicin:Burn	59.49	84.52	-25.03	11.44	1	1	3.094	20
Piperacillin/Tazobactam:Cancer vs. Gentamicin:Others	59.49	34.75	24.74	11.44	1	1	3.059	20
Piperacillin/Tazobactam:Cancer vs. Ciprofloxacin:Cancer	59.49	49.01	10.48	10.14	1	1	1.461	20
Piperacillin/Tazobactam:Cancer vs. Ciprofloxacin:Burn	59.49	86.19	-26.7	11.44	1	1	3.3	20
Piperacillin/Tazobactam:Cancer vs. Ciprofloxacin:Others	59.49	36.41	23.08	11.44	1	1	2.853	20
Piperacillin/Tazobactam:Cancer vs. Amikacin:Cancer	59.49	41.63	17.86	10.14	1	1	2.491	20
Piperacillin/Tazobactam:Cancer vs. Amikacin:Burn	59.49	78.8	-19.31	11.44	1	1	2.387	20
Piperacillin/Tazobactam:Cancer vs. Amikacin:Others	59.49	29.03	30.46	11.44	1	1	3.765	20
Piperacillin/Tazobactam:Cancer vs. Colistin:Cancer	59.49	-4.858	64.35	10.14	1	1	8.974	20
Piperacillin/Tazobactam:Cancer vs. Colistin:Burn	59.49	32.32	27.17	11.44	1	1	3.359	20
Piperacillin/Tazobactam:Cancer vs. Colistin:Others	59.49	-17.46	76.95	11.44	1	1	9.512	20
Piperacillin/Tazobactam:Burn vs. Piperacillin/Tazobactam:Others	96.66	46.89	49.77	5.296	1	1	13.29	20
Piperacillin/Tazobactam:Burn vs. Imipenem:Cancer	96.66	50.68	45.98	11.44	1	1	5.684	20
Piperacillin/Tazobactam:Burn vs. Imipenem:Burn	96.66	87.85	8.81	10.14	1	1	1.229	20
Piperacillin/Tazobactam:Burn vs. Imipenem:Others	96.66	38.08	58.58	11.44	1	1	7.242	20
Piperacillin/Tazobactam:Burn vs. Meropenem:Cancer	96.66	45.68	50.98	11.44	1	1	6.302	20
Piperacillin/Tazobactam:Burn vs. Meropenem:Burn	96.66	82.85	13.81	10.14	1	1	1.926	20
Piperacillin/Tazobactam:Burn vs. Meropenem:Others	96.66	33.08	63.58	11.44	1	1	7.86	20
Piperacillin/Tazobactam:Burn vs. Gentamicin:Cancer	96.66	47.35	49.32	11.44	1	1	6.096	20
Piperacillin/Tazobactam:Burn vs. Gentamicin:Burn	96.66	84.52	12.14	10.14	1	1	1.694	20
Piperacillin/Tazobactam:Burn vs. Gentamicin:Others	96.66	34.75	61.92	11.44	1	1	7.654	20
Piperacillin/Tazobactam:Burn vs. Ciprofloxacin:Cancer	96.66	49.01	47.65	11.44	1	1	5.89	20
Piperacillin/Tazobactam:Burn vs. Ciprofloxacin:Burn	96.66	86.19	10.48	10.14	1	1	1.461	20
Piperacillin/Tazobactam:Burn vs. Ciprofloxacin:Others	96.66	36.41	60.25	11.44	1	1	7.448	20
Piperacillin/Tazobactam:Burn vs. Amikacin:Cancer	96.66	41.63	55.03	11.44	1	1	6.803	20
Piperacillin/Tazobactam:Burn vs. Amikacin:Burn	96.66	78.8	17.86	10.14	1	1	2.491	20
Piperacillin/Tazobactam:Burn vs. Amikacin:Others	96.66	29.03	67.63	11.44	1	1	8.361	20
Piperacillin/Tazobactam:Burn vs. Colistin:Cancer	96.66	-4.858	101.5	11.44	1	1	12.55	20
Piperacillin/Tazobactam:Burn vs. Colistin:Burn	96.66	32.32	64.35	10.14	1	1	8.974	20
Piperacillin/Tazobactam:Burn vs. Colistin:Others	96.66	-17.46	114.1	11.44	1	1	14.11	20
Piperacillin/Tazobactam:Others vs. Imipenem:Cancer	46.89	50.68	-3.79	11.44	1	1	0.4685	20
Piperacillin/Tazobactam:Others vs. Imipenem:Burn	46.89	87.85	-40.96	11.44	1	1	5.064	20
Piperacillin/Tazobactam:Others vs. Imipenem:Others	46.89	38.08	8.81	10.14	1	1	1.229	20
Piperacillin/Tazobactam:Others vs. Meropenem:Cancer	46.89	45.68	1.21	11.44	1	1	0.1496	20
Piperacillin/Tazobactam:Others vs. Meropenem:Burn	46.89	82.85	-35.96	11.44	1	1	4.446	20
Piperacillin/Tazobactam:Others vs. Meropenem:Others	46.89	33.08	13.81	10.14	1	1	1.926	20
Piperacillin/Tazobactam:Others vs. Gentamicin:Cancer	46.89	47.35	-0.4567	11.44	1	1	0.05645	20
Piperacillin/Tazobactam:Others vs. Gentamicin:Burn	46.89	84.52	-37.63	11.44	1	1	4.652	20
Piperacillin/Tazobactam:Others vs. Gentamicin:Others	46.89	34.75	12.14	10.14	1	1	1.694	20
Piperacillin/Tazobactam:Others vs. Ciprofloxacin:Cancer	46.89	49.01	-2.123	11.44	1	1	0.2625	20
Piperacillin/Tazobactam:Others vs. Ciprofloxacin:Burn	46.89	86.19	-39.3	11.44	1	1	4.858	20
Piperacillin/Tazobactam:Others vs. Ciprofloxacin:Others	46.89	36.41	10.48	10.14	1	1	1.461	20
Piperacillin/Tazobactam:Others vs. Amikacin:Cancer	46.89	41.63	5.26	11.44	1	1	0.6502	20
Piperacillin/Tazobactam:Others vs. Amikacin:Burn	46.89	78.8	-31.91	11.44	1	1	3.945	20
Piperacillin/Tazobactam:Others vs. Amikacin:Others	46.89	29.03	17.86	10.14	1	1	2.491	20
Piperacillin/Tazobactam:Others vs. Colistin:Cancer	46.89	-4.858	51.75	11.44	1	1	6.397	20
Piperacillin/Tazobactam:Others vs. Colistin:Burn	46.89	32.32	14.57	11.44	1	1	1.802	20
Piperacillin/Tazobactam:Others vs. Colistin:Others	46.89	-17.46	64.35	10.14	1	1	8.974	20
Imipenem:Cancer vs. Imipenem:Burn	50.68	87.85	-37.17	5.296	1	1	9.927	20
Imipenem:Cancer vs. Imipenem:Others	50.68	38.08	12.6	5.296	1	1	3.365	20
Imipenem:Cancer vs. Meropenem:Cancer	50.68	45.68	5	10.14	1	1	0.6973	20
Imipenem:Cancer vs. Meropenem:Burn	50.68	82.85	-32.17	11.44	1	1	3.977	20
Imipenem:Cancer vs. Meropenem:Others	50.68	33.08	17.6	11.44	1	1	2.176	20
Imipenem:Cancer vs. Gentamicin:Cancer	50.68	47.35	3.333	10.14	1	1	0.4649	20
Imipenem:Cancer vs. Gentamicin:Burn	50.68	84.52	-33.84	11.44	1	1	4.183	20
Imipenem:Cancer vs. Gentamicin:Others	50.68	34.75	15.93	11.44	1	1	1.97	20
Imipenem:Cancer vs. Ciprofloxacin:Cancer	50.68	49.01	1.667	10.14	1	1	0.2324	20
Imipenem:Cancer vs. Ciprofloxacin:Burn	50.68	86.19	-35.51	11.44	1	1	4.389	20
Imipenem:Cancer vs. Ciprofloxacin:Others	50.68	36.41	14.27	11.44	1	1	1.764	20
Imipenem:Cancer vs. Amikacin:Cancer	50.68	41.63	9.05	10.14	1	1	1.262	20
Imipenem:Cancer vs. Amikacin:Burn	50.68	78.8	-28.12	11.44	1	1	3.477	20
Imipenem:Cancer vs. Amikacin:Others	50.68	29.03	21.65	11.44	1	1	2.676	20
Imipenem:Cancer vs. Colistin:Cancer	50.68	-4.858	55.54	10.14	1	1	7.745	20
Imipenem:Cancer vs. Colistin:Burn	50.68	32.32	18.36	11.44	1	1	2.27	20
Imipenem:Cancer vs. Colistin:Others	50.68	-17.46	68.14	11.44	1	1	8.423	20
Imipenem:Burn vs. Imipenem:Others	87.85	38.08	49.77	5.296	1	1	13.29	20
Imipenem:Burn vs. Meropenem:Cancer	87.85	45.68	42.17	11.44	1	1	5.213	20
Imipenem:Burn vs. Meropenem:Burn	87.85	82.85	5	10.14	1	1	0.6973	20
Imipenem:Burn vs. Meropenem:Others	87.85	33.08	54.77	11.44	1	1	6.771	20
Imipenem:Burn vs. Gentamicin:Cancer	87.85	47.35	40.51	11.44	1	1	5.007	20
Imipenem:Burn vs. Gentamicin:Burn	87.85	84.52	3.333	10.14	1	1	0.4649	20
Imipenem:Burn vs. Gentamicin:Others	87.85	34.75	53.11	11.44	1	1	6.565	20
Imipenem:Burn vs. Ciprofloxacin:Cancer	87.85	49.01	38.84	11.44	1	1	4.801	20
Imipenem:Burn vs. Ciprofloxacin:Burn	87.85	86.19	1.667	10.14	1	1	0.2324	20
Imipenem:Burn vs. Ciprofloxacin:Others	87.85	36.41	51.44	11.44	1	1	6.359	20
Imipenem:Burn vs. Amikacin:Cancer	87.85	41.63	46.22	11.44	1	1	5.714	20
Imipenem:Burn vs. Amikacin:Burn	87.85	78.8	9.05	10.14	1	1	1.262	20
Imipenem:Burn vs. Amikacin:Others	87.85	29.03	58.82	11.44	1	1	7.272	20
Imipenem:Burn vs. Colistin:Cancer	87.85	-4.858	92.71	11.44	1	1	11.46	20
Imipenem:Burn vs. Colistin:Burn	87.85	32.32	55.54	10.14	1	1	7.745	20
Imipenem:Burn vs. Colistin:Others	87.85	-17.46	105.3	11.44	1	1	13.02	20
Imipenem:Others vs. Meropenem:Cancer	38.08	45.68	-7.6	11.44	1	1	0.9395	20
Imipenem:Others vs. Meropenem:Burn	38.08	82.85	-44.77	11.44	1	1	5.535	20
Imipenem:Others vs. Meropenem:Others	38.08	33.08	5	10.14	1	1	0.6973	20
Imipenem:Others vs. Gentamicin:Cancer	38.08	47.35	-9.267	11.44	1	1	1.146	20
Imipenem:Others vs. Gentamicin:Burn	38.08	84.52	-46.44	11.44	1	1	5.741	20
Imipenem:Others vs. Gentamicin:Others	38.08	34.75	3.333	10.14	1	1	0.4649	20
Imipenem:Others vs. Ciprofloxacin:Cancer	38.08	49.01	-10.93	11.44	1	1	1.352	20
Imipenem:Others vs. Ciprofloxacin:Burn	38.08	86.19	-48.11	11.44	1	1	5.947	20
Imipenem:Others vs. Ciprofloxacin:Others	38.08	36.41	1.667	10.14	1	1	0.2324	20
Imipenem:Others vs. Amikacin:Cancer	38.08	41.63	-3.55	11.44	1	1	0.4388	20
Imipenem:Others vs. Amikacin:Burn	38.08	78.8	-40.72	11.44	1	1	5.034	20
Imipenem:Others vs. Amikacin:Others	38.08	29.03	9.05	10.14	1	1	1.262	20
Imipenem:Others vs. Colistin:Cancer	38.08	-4.858	42.94	11.44	1	1	5.308	20
Imipenem:Others vs. Colistin:Burn	38.08	32.32	5.764	11.44	1	1	0.7125	20
Imipenem:Others vs. Colistin:Others	38.08	-17.46	55.54	10.14	1	1	7.745	20
Meropenem:Cancer vs. Meropenem:Burn	45.68	82.85	-37.17	5.296	1	1	9.927	20
Meropenem:Cancer vs. Meropenem:Others	45.68	33.08	12.6	5.296	1	1	3.365	20
Meropenem:Cancer vs. Gentamicin:Cancer	45.68	47.35	-1.667	10.14	1	1	0.2324	20
Meropenem:Cancer vs. Gentamicin:Burn	45.68	84.52	-38.84	11.44	1	1	4.801	20
Meropenem:Cancer vs. Gentamicin:Others	45.68	34.75	10.93	11.44	1	1	1.352	20
Meropenem:Cancer vs. Ciprofloxacin:Cancer	45.68	49.01	-3.333	10.14	1	1	0.4649	20
Meropenem:Cancer vs. Ciprofloxacin:Burn	45.68	86.19	-40.51	11.44	1	1	5.007	20
Meropenem:Cancer vs. Ciprofloxacin:Others	45.68	36.41	9.267	11.44	1	1	1.146	20
Meropenem:Cancer vs. Amikacin:Cancer	45.68	41.63	4.05	10.14	1	1	0.5648	20
Meropenem:Cancer vs. Amikacin:Burn	45.68	78.8	-33.12	11.44	1	1	4.095	20
Meropenem:Cancer vs. Amikacin:Others	45.68	29.03	16.65	11.44	1	1	2.058	20
Meropenem:Cancer vs. Colistin:Cancer	45.68	-4.858	50.54	10.14	1	1	7.048	20
Meropenem:Cancer vs. Colistin:Burn	45.68	32.32	13.36	11.44	1	1	1.652	20
Meropenem:Cancer vs. Colistin:Others	45.68	-17.46	63.14	11.44	1	1	7.805	20
Meropenem:Burn vs. Meropenem:Others	82.85	33.08	49.77	5.296	1	1	13.29	20
Meropenem:Burn vs. Gentamicin:Cancer	82.85	47.35	35.51	11.44	1	1	4.389	20
Meropenem:Burn vs. Gentamicin:Burn	82.85	84.52	-1.667	10.14	1	1	0.2324	20
Meropenem:Burn vs. Gentamicin:Others	82.85	34.75	48.11	11.44	1	1	5.947	20
Meropenem:Burn vs. Ciprofloxacin:Cancer	82.85	49.01	33.84	11.44	1	1	4.183	20
Meropenem:Burn vs. Ciprofloxacin:Burn	82.85	86.19	-3.333	10.14	1	1	0.4649	20
Meropenem:Burn vs. Ciprofloxacin:Others	82.85	36.41	46.44	11.44	1	1	5.741	20
Meropenem:Burn vs. Amikacin:Cancer	82.85	41.63	41.22	11.44	1	1	5.096	20
Meropenem:Burn vs. Amikacin:Burn	82.85	78.8	4.05	10.14	1	1	0.5648	20
Meropenem:Burn vs. Amikacin:Others	82.85	29.03	53.82	11.44	1	1	6.654	20
Meropenem:Burn vs. Colistin:Cancer	82.85	-4.858	87.71	11.44	1	1	10.84	20
Meropenem:Burn vs. Colistin:Burn	82.85	32.32	50.54	10.14	1	1	7.048	20
Meropenem:Burn vs. Colistin:Others	82.85	-17.46	100.3	11.44	1	1	12.4	20
Meropenem:Others vs. Gentamicin:Cancer	33.08	47.35	-14.27	11.44	1	1	1.764	20
Meropenem:Others vs. Gentamicin:Burn	33.08	84.52	-51.44	11.44	1	1	6.359	20
Meropenem:Others vs. Gentamicin:Others	33.08	34.75	-1.667	10.14	1	1	0.2324	20
Meropenem:Others vs. Ciprofloxacin:Cancer	33.08	49.01	-15.93	11.44	1	1	1.97	20
Meropenem:Others vs. Ciprofloxacin:Burn	33.08	86.19	-53.11	11.44	1	1	6.565	20
Meropenem:Others vs. Ciprofloxacin:Others	33.08	36.41	-3.333	10.14	1	1	0.4649	20
Meropenem:Others vs. Amikacin:Cancer	33.08	41.63	-8.55	11.44	1	1	1.057	20
Meropenem:Others vs. Amikacin:Burn	33.08	78.8	-45.72	11.44	1	1	5.652	20
Meropenem:Others vs. Amikacin:Others	33.08	29.03	4.05	10.14	1	1	0.5648	20
Meropenem:Others vs. Colistin:Cancer	33.08	-4.858	37.94	11.44	1	1	4.69	20
Meropenem:Others vs. Colistin:Burn	33.08	32.32	0.7639	11.44	1	1	0.09444	20
Meropenem:Others vs. Colistin:Others	33.08	-17.46	50.54	10.14	1	1	7.048	20
Gentamicin:Cancer vs. Gentamicin:Burn	47.35	84.52	-37.17	5.296	1	1	9.927	20
Gentamicin:Cancer vs. Gentamicin:Others	47.35	34.75	12.6	5.296	1	1	3.365	20
Gentamicin:Cancer vs. Ciprofloxacin:Cancer	47.35	49.01	-1.667	10.14	1	1	0.2324	20
Gentamicin:Cancer vs. Ciprofloxacin:Burn	47.35	86.19	-38.84	11.44	1	1	4.801	20
Gentamicin:Cancer vs. Ciprofloxacin:Others	47.35	36.41	10.93	11.44	1	1	1.352	20
Gentamicin:Cancer vs. Amikacin:Cancer	47.35	41.63	5.717	10.14	1	1	0.7973	20
Gentamicin:Cancer vs. Amikacin:Burn	47.35	78.8	-31.46	11.44	1	1	3.889	20
Gentamicin:Cancer vs. Amikacin:Others	47.35	29.03	18.32	11.44	1	1	2.264	20
Gentamicin:Cancer vs. Colistin:Cancer	47.35	-4.858	52.2	10.14	1	1	7.28	20
Gentamicin:Cancer vs. Colistin:Burn	47.35	32.32	15.03	11.44	1	1	1.858	20
Gentamicin:Cancer vs. Colistin:Others	47.35	-17.46	64.8	11.44	1	1	8.011	20
Gentamicin:Burn vs. Gentamicin:Others	84.52	34.75	49.77	5.296	1	1	13.29	20
Gentamicin:Burn vs. Ciprofloxacin:Cancer	84.52	49.01	35.51	11.44	1	1	4.389	20
Gentamicin:Burn vs. Ciprofloxacin:Burn	84.52	86.19	-1.667	10.14	1	1	0.2324	20
Gentamicin:Burn vs. Ciprofloxacin:Others	84.52	36.41	48.11	11.44	1	1	5.947	20
Gentamicin:Burn vs. Amikacin:Cancer	84.52	41.63	42.89	11.44	1	1	5.302	20
Gentamicin:Burn vs. Amikacin:Burn	84.52	78.8	5.717	10.14	1	1	0.7973	20
Gentamicin:Burn vs. Amikacin:Others	84.52	29.03	55.49	11.44	1	1	6.86	20
Gentamicin:Burn vs. Colistin:Cancer	84.52	-4.858	89.38	11.44	1	1	11.05	20
Gentamicin:Burn vs. Colistin:Burn	84.52	32.32	52.2	10.14	1	1	7.28	20
Gentamicin:Burn vs. Colistin:Others	84.52	-17.46	102	11.44	1	1	12.61	20
Gentamicin:Others vs. Ciprofloxacin:Cancer	34.75	49.01	-14.27	11.44	1	1	1.764	20
Gentamicin:Others vs. Ciprofloxacin:Burn	34.75	86.19	-51.44	11.44	1	1	6.359	20
Gentamicin:Others vs. Ciprofloxacin:Others	34.75	36.41	-1.667	10.14	1	1	0.2324	20
Gentamicin:Others vs. Amikacin:Cancer	34.75	41.63	-6.883	11.44	1	1	0.8509	20
Gentamicin:Others vs. Amikacin:Burn	34.75	78.8	-44.06	11.44	1	1	5.446	20
Gentamicin:Others vs. Amikacin:Others	34.75	29.03	5.717	10.14	1	1	0.7973	20
Gentamicin:Others vs. Colistin:Cancer	34.75	-4.858	39.6	11.44	1	1	4.896	20
Gentamicin:Others vs. Colistin:Burn	34.75	32.32	2.431	11.44	1	1	0.3005	20
Gentamicin:Others vs. Colistin:Others	34.75	-17.46	52.2	10.14	1	1	7.28	20
Ciprofloxacin:Cancer vs. Ciprofloxacin:Burn	49.01	86.19	-37.17	5.296	1	1	9.927	20
Ciprofloxacin:Cancer vs. Ciprofloxacin:Others	49.01	36.41	12.6	5.296	1	1	3.365	20
Ciprofloxacin:Cancer vs. Amikacin:Cancer	49.01	41.63	7.383	10.14	1	1	1.03	20
Ciprofloxacin:Cancer vs. Amikacin:Burn	49.01	78.8	-29.79	11.44	1	1	3.683	20
Ciprofloxacin:Cancer vs. Amikacin:Others	49.01	29.03	19.98	11.44	1	1	2.47	20
Ciprofloxacin:Cancer vs. Colistin:Cancer	49.01	-4.858	53.87	10.14	1	1	7.513	20
Ciprofloxacin:Cancer vs. Colistin:Burn	49.01	32.32	16.7	11.44	1	1	2.064	20
Ciprofloxacin:Cancer vs. Colistin:Others	49.01	-17.46	66.47	11.44	1	1	8.217	20
Ciprofloxacin:Burn vs. Ciprofloxacin:Others	86.19	36.41	49.77	5.296	1	1	13.29	20
Ciprofloxacin:Burn vs. Amikacin:Cancer	86.19	41.63	44.56	11.44	1	1	5.508	20
Ciprofloxacin:Burn vs. Amikacin:Burn	86.19	78.8	7.383	10.14	1	1	1.03	20
Ciprofloxacin:Burn vs. Amikacin:Others	86.19	29.03	57.16	11.44	1	1	7.066	20
Ciprofloxacin:Burn vs. Colistin:Cancer	86.19	-4.858	91.04	11.44	1	1	11.25	20
Ciprofloxacin:Burn vs. Colistin:Burn	86.19	32.32	53.87	10.14	1	1	7.513	20
Ciprofloxacin:Burn vs. Colistin:Others	86.19	-17.46	103.6	11.44	1	1	12.81	20
Ciprofloxacin:Others vs. Amikacin:Cancer	36.41	41.63	-5.217	11.44	1	1	0.6449	20
Ciprofloxacin:Others vs. Amikacin:Burn	36.41	78.8	-42.39	11.44	1	1	5.24	20
Ciprofloxacin:Others vs. Amikacin:Others	36.41	29.03	7.383	10.14	1	1	1.03	20
Ciprofloxacin:Others vs. Colistin:Cancer	36.41	-4.858	41.27	11.44	1	1	5.102	20
Ciprofloxacin:Others vs. Colistin:Burn	36.41	32.32	4.097	11.44	1	1	0.5065	20
Ciprofloxacin:Others vs. Colistin:Others	36.41	-17.46	53.87	10.14	1	1	7.513	20
Amikacin:Cancer vs. Amikacin:Burn	41.63	78.8	-37.17	5.296	1	1	9.927	20
Amikacin:Cancer vs. Amikacin:Others	41.63	29.03	12.6	5.296	1	1	3.365	20
Amikacin:Cancer vs. Colistin:Cancer	41.63	-4.858	46.49	10.14	1	1	6.483	20
Amikacin:Cancer vs. Colistin:Burn	41.63	32.32	9.314	11.44	1	1	1.151	20
Amikacin:Cancer vs. Colistin:Others	41.63	-17.46	59.09	11.44	1	1	7.304	20
Amikacin:Burn vs. Amikacin:Others	78.8	29.03	49.77	5.296	1	1	13.29	20
Amikacin:Burn vs. Colistin:Cancer	78.8	-4.858	83.66	11.44	1	1	10.34	20
Amikacin:Burn vs. Colistin:Burn	78.8	32.32	46.49	10.14	1	1	6.483	20
Amikacin:Burn vs. Colistin:Others	78.8	-17.46	96.26	11.44	1	1	11.9	20
Amikacin:Others vs. Colistin:Cancer	29.03	-4.858	33.89	11.44	1	1	4.189	20
Amikacin:Others vs. Colistin:Burn	29.03	32.32	-3.286	11.44	1	1	0.4062	20
Amikacin:Others vs. Colistin:Others	29.03	-17.46	46.49	10.14	1	1	6.483	20
Colistin:Cancer vs. Colistin:Burn	-4.858	32.32	-37.17	5.296	1	1	9.927	20
Colistin:Cancer vs. Colistin:Others	-4.858	-17.46	12.6	5.296	1	1	3.365	20
Colistin:Burn vs. Colistin:Others	32.32	-17.46	49.77	5.296	1	1	13.29	20
Compact letter display
Ceftazidime:Burn	C E F G
Cefepime:Burn	B E F G H I
Piperacillin/Tazobactam:Burn	B C F G H I J K
Ceftolozane/Tazobactam:Burn	B C E G H I J K L M
Ceftazidime/Avibactam:Burn	B C E F H I J K L M N
Imipenem:Burn	B C E F G I J K L M N O P
Ciprofloxacin:Burn	B C E F G H J K L M N O P Q
Gentamicin:Burn	B C E F G H I J L M N O P Q R
Meropenem:Burn	B C E F G H I J K L N O P Q R S
Amikacin:Burn	B C E F G H I J K L M N O Q R S T
Ceftazidime:Cancer	B D
Cefepime:Cancer	C D
Piperacillin/Tazobactam:Cancer	D E
Ceftolozane/Tazobactam:Cancer	D F
Ceftazidime/Avibactam:Cancer	D G
Ceftazidime:Others	B D
Imipenem:Cancer	D H
Ciprofloxacin:Cancer	D I
Cefepime:Others	D J
Gentamicin:Cancer	D K
Piperacillin/Tazobactam:Others	D L
Meropenem:Cancer	D M
Ceftolozane/Tazobactam:Others	D N U
Ceftazidime/Avibactam:Others	D O U
Amikacin:Cancer	D P
Imipenem:Others	D Q U
Ciprofloxacin:Others	D R U
Gentamicin:Others	D S U
Meropenem:Others	D T U
Colistin:Burn	D
Amikacin:Others	D U
Colistin:Cancer	A U
Colistin:Others	A
